# Supplementary material for: Genomic Diversity across Candida auris Clinical Isolates Shapes Rapid Development of Antifungal Resistance In Vitro and In Vivo
Source: mBio. 2022 Jul 5;13(4):e00842-22. doi: 10.1128/mbio.00842-22 (PMC9426540; doi:10.1128/mbio.00842-22)
Supplement: TABLE S1 [file mbio.00842-22-s0010.xlsx]

## Sheet: Metadata
Isolate Name	AMS Strain Number	UT DI Number	Evolution Condition	Clade	Geographic Location (Reference if available)	Culture Site	MIC (24hrs)	SMG (48hrs)	Ploidy (Peak 1 AU)	Ploidy (Relative to haploid B8441)	Mean Genome Coverage	Sequencing System	WGS Reference	SRR	Bioproject	FKS1 B9J08_000964	ERG11 B9J08_001448	TAC1B B9J08_004820	ERG3 B9J08_003737	MRR1A B9J08_004061	IRA2 B9J08_003924 & B9J08_003925	UPC2 B9J08_000270	Aneuploidy	Subtelomeric deletion (total kb deleted within 50kb of end). See also Table S2.
B8441 (I)	AMS5112	NA	NA	I	Pakistan	Blood	4	0.21	93.7	1	72.2	HiSeq 2500	Candida auris Umbrella Project (https://www.ncbi.nlm.nih.gov/bioproject/642852)	SRR10851769	PRJNA595978	-	-	-	-	-	-	-	-	0
B11220 (II)	AMS5106	NA	NA	II	Japan	Auditory Canal	4	0.94	99.8	1.0651	122.1	HiSeq 2500	Lockhart et al., 2017	SRR3883452	PRJNA328792	-	-	-	-	N647T	-	-	-	225.9
B11221 (III)	AMS5108	NA	NA	III	South Africa	Blood	64	0.83	101	1.07791	107.6	HiSeq 2500	Lockhart et al., 2017	SRR3883453	PRJNA328792	-	F126L	-	-	-	-	-	-	2.3
B11245 (IV)	AMS5111	NA	NA	IV	Venezuela	Blood	≥256	NA	98.3	1.04909	102.6	HiSeq 2500	Lockhart et al., 2017	SRR3883466	PRJNA328792	-	Y132F	-	S58T	-	-	-	-	44.3
A-P	AMS4779	DI17-46	NA	I	New York (Wiederhold et al. 2019)	Blood	≥256	NA	88	0.939168	50.2	Nextseq 2000	This study	SRR11851725	PRJNA635156	-	K143R	A640V	-	-	-	-	-	10.1
B-P	AMS4780	DI17-47	NA	I	New York	Unknown	≥256	NA	100	1.06724	54	Nextseq 2000	This study	SRR11851724	PRJNA635156	-	K143R	A640V	-	-	E1060*	-	-	4.6
C-P	AMS4785	DI19-23	NA	I	New York	Blood	≥256	NA	95.3	1.01708	38.7	Nextseq 2000	This study	SRR11851715	PRJNA635156	-	K143R	A640V	-	-	-	-	-	4.6
D-P	AMS4792	DI19-30	NA	I	New Jersey	Tracheal Aspirate	≥256	NA	93.6	0.998933	39.2	Nextseq 2000	This study	SRR11851720	PRJNA635156	-	K143R	A640V	-	-	-	-	-	4.6
E-P	AMS4794	DI19-32	NA	I	Massachussets	Urine	64	0.43	92	0.981857	37.9	Nextseq 2000	This study	SRR15006562	PRJNA635156	-	Y132F	-	-	-	-	-	-	8.3
F-P	AMS4795	DI19-33	NA	I	Unknown	Pleural Fluid	≥256	NA	91.7	0.978655	52.4	Nextseq 2000	This study	SRR15006561	PRJNA635156	-	K143R	A640V	-	-	-	-	-	4.6
G-P	AMS4781	DI17-48	NA	IV	Unknown	Blood	4	0.24	87.2	0.93063	34.6	Nextseq 2000	This study	SRR11851719	PRJNA635156	-	-	-	S58T	-	-	-	-	39.5
H-P	AMS4782	DI18-75	NA	IV	Illinois (EC-R1, Biagi et al. 2019)	Blood	2	0.61	94.4	1.00747	67.3	Nextseq 2000	This study	SRR11851718	PRJNA635156	S639P	-	-	S58T, T227I	-	-	-	-	77.5
I-P	AMS4783	DI18-74	NA	IV	Illinois (EC-S1, Biagi et al. 2019)	Blood	4	0.19	97.7	1.04269	46.2	Nextseq 2000	This study	SRR11851717	PRJNA635156	-	-	-	S58T	-	-	-	-	103.9
J-P	AMS4784	DI19-22	NA	IV	Illinois	Blood	4	0.17	95.8	1.02241	39	Nextseq 2000	This study	SRR11851716	PRJNA635156	-	-	-	S58T	-	-	-	-	39.5
K-P	AMS4786	DI19-24	NA	IV	Illinois	Urine	64	0.48	91.1	0.972252	50.3	Nextseq 2000	This study	SRR11851714	PRJNA635156	S639P	Y132F	-	S58T	-	-	-	-	77.5
L-P	AMS4787	DI19-25	NA	IV	Illinois	Tissue	2	0.34	92	0.981857	44.2	Nextseq 2000	This study	SRR11851713	PRJNA635156	-	-	-	S58T	-	-	-	-	39.5
M-P	AMS4788	DI19-26	NA	IV	Illinois	Urine	2	0.3	88.9	0.948773	55.8	Nextseq 2000	This study	SRR11851712	PRJNA635156	-	-	-	S58T	-	-	-	-	43.9
N-P	AMS4789	DI19-27	NA	IV	Florida	Blood	NA	NA	95.2	1.01601	53.6	Nextseq 2000	This study	SRR11851723	PRJNA635156	-	-	-	S58T	-	-	-	-	49.7
O-P	AMS4790	DI19-28	NA	IV	Illinois	Urine	4	0.26	95.5	1.01921	40.4	Nextseq 2000	This study	SRR11851722	PRJNA635156	-	-	-	S58T	-	-	-	-	39.9
P-P	AMS4791	DI19-29	NA	IV	Illinois	Urine	4	0.23	94.1	1.00427	62.2	Nextseq 2000	This study	SRR11851721	PRJNA635156	-	-	-	S58T	-	-	-	-	39.9
Q-P	AMS4793	DI19-31	NA	IV	Illinois	Blood	4	0.41	95.6	1.02028	47.7	Nextseq 2000	This study	SRR15006563	PRJNA635156	-	-	-	S58T	-	-	-	-	39.9
A-0	AMS 4995	NA	0ug/ml FLC	I	in vitro evolution	in vitro evolution	≥256	NA	99.4	1.06083	98.7	Nextseq 2000	This study	SRR14996566	PRJNA635167	-	K143R	A640V	-	-	-	-	-	10.1
B-0	AMS 4996	NA	0ug/ml FLC	I	in vitro evolution	in vitro evolution	≥256	NA	101	1.07791	123	Nextseq 2000	This study	SRR14996565	PRJNA635167	-	K143R	A640V	-	-	E1060*	-	-	4.6
C-0	AMS5001	NA	0ug/ml FLC	I	in vitro evolution	in vitro evolution	≥256	NA	97.3	1.03842	94.3	Nextseq 2000	This study	SRR14996556	PRJNA635167	-	K143R	A640V	-	-	-	-	-	5.6
D-0	AMS5008	NA	0ug/ml FLC	I	in vitro evolution	in vitro evolution	≥256	NA	95.5	1.01921	120.4	Nextseq 2000	This study	SRR14996561	PRJNA635167	-	K143R	A640V	-	-	-	-	-	4.6
E-0	AMS5010	NA	0ug/ml FLC	I	in vitro evolution	in vitro evolution	64	0.39	91.5	0.976521	118.8	Nextseq 2000	This study	SRR15006201	PRJNA635167	-	Y132F	-	-	-	-	-	-	8.3
F-0	AMS5011	NA	0ug/ml FLC	I	in vitro evolution	in vitro evolution	≥256	NA	95.8	1.02241	76.6	Nextseq 2000	This study	SRR15006200	PRJNA635167	-	K143R	A640V	-	-	-	-	-	4.6
G-0	AMS4997	NA	0ug/ml FLC	IV	in vitro evolution	in vitro evolution	4	0.32	98.2	1.04803	104.6	Nextseq 2000	This study	SRR14996560	PRJNA635167	-	-	-	S58T	-	-	-	-	39.5
H-0	AMS4998	NA	0ug/ml FLC	IV	in vitro evolution	in vitro evolution	1	0.81	93.2	0.994664	86.1	Nextseq 2000	This study	SRR14996559	PRJNA635167	S639P	-	-	S58T, T227I	-	-	-	-	77.5
I-0	AMS4999	NA	0ug/ml FLC	IV	in vitro evolution	in vitro evolution	4	0.2	97.8	1.04376	108	Nextseq 2000	This study	SRR14996558	PRJNA635167	-	-	-	S58T	-	-	-	~1.27c 8.1	103.9
J-0	AMS5000	NA	0ug/ml FLC	IV	in vitro evolution	in vitro evolution	4	0.22	93.8	1.00107	87.6	Nextseq 2000	This study	SRR14996557	PRJNA635167	-	-	-	S58T	-	-	-	-	39.5
K-0	AMS5002	NA	0ug/ml FLC	IV	in vitro evolution	in vitro evolution	64	0.53	99.1	1.05763	108.5	Nextseq 2000	This study	SRR14996555	PRJNA635167	S639P	Y132F	-	S58T	-	-	-	-	77.5
L-0	AMS5003	NA	0ug/ml FLC	IV	in vitro evolution	in vitro evolution	2	0.34	94.3	1.0064	116.6	Nextseq 2000	This study	SRR14996554	PRJNA635167	-	-	-	S58T	-	-	-	-	39.5
M-0	AMS5004	NA	0ug/ml FLC	IV	in vitro evolution	in vitro evolution	4	0.22	95.8	1.02241	107.1	Nextseq 2000	This study	SRR14996553	PRJNA635167	-	-	-	S58T	-	-	-	-	43.9
N-0	AMS5005	NA	0ug/ml FLC	IV	in vitro evolution	in vitro evolution	NA	NA	112	1.1953	40	Nextseq 2000	This study	SRR14996564	PRJNA635167	-	-	-	S58T	-	-	-	-	49.7
O-0	AMS5006	NA	0ug/ml FLC	IV	in vitro evolution	in vitro evolution	2	0.33	96.7	1.03202	108.8	Nextseq 2000	This study	SRR14996563	PRJNA635167	-	-	-	S58T	-	-	-	-	39.9
P-0	AMS5007	NA	0ug/ml FLC	IV	in vitro evolution	in vitro evolution	4	0.43	97	1.03522	63.7	Nextseq 2000	This study	SRR14996562	PRJNA635167	-	-	-	S58T	-	-	-	-	39.9
Q-0	AMS5009	NA	0ug/ml FLC	IV	in vitro evolution	in vitro evolution	4	0.42	99.5	1.0619	131.6	Nextseq 2000	This study	SRR15006202	PRJNA635167	-	-	-	S58T	-	-	-	-	39.9
A-1	AMS5012	NA	1ug/ml FLC	I	in vitro evolution	in vitro evolution	≥256	NA	97	1.03522	26.4	Miseq	This study	SRR11851902	PRJNA635167	-	K143R	A640V	-	-	-	-	-	10.1
B-1	AMS5013	NA	1ug/ml FLC	I	in vitro evolution	in vitro evolution	≥256	NA	103	1.09925	27.9	Miseq	This study	SRR11851901	PRJNA635167	-	K143R	A640V	-	-	E677*, E1060*	-	-	4.6
C-1	AMS5018	NA	1ug/ml FLC	I	in vitro evolution	in vitro evolution	≥256	NA	99	1.05656	31.3	Miseq	This study	SRR11851906	PRJNA635167	-	K143R	A640V	-	-	-	-	-	4.6
D-1	AMS5025	NA	1ug/ml FLC	I	in vitro evolution	in vitro evolution	≥256	NA	95.2	1.01601	30.9	Miseq	This study	SRR11851924	PRJNA635167	-	K143R	A640V	-	-	-	-	-	4.6
E-1	AMS5027	NA	1ug/ml FLC	I	in vitro evolution	in vitro evolution	64	0.4	87.3	0.931697	90.4	Nextseq 2000	This study	SRR15006198	PRJNA635167	-	Y132F	-	-	-	-	-	-	8.3
F-1	AMS5028	NA	1ug/ml FLC	I	in vitro evolution	in vitro evolution	≥256	NA	93.3	0.995731	99	Nextseq 2000	This study	SRR15006197	PRJNA635167	-	K143R	A640V	-	-	-	-	-	4.6
G-1	AMS5014	NA	1ug/ml FLC	IV	in vitro evolution	in vitro evolution	4	0.23	95.8	1.02241	32.2	Miseq	This study	SRR11851917	PRJNA635167	-	-	-	S58T	-	-	-	-	39.5
H-1	AMS5015	NA	1ug/ml FLC	IV	in vitro evolution	in vitro evolution	2	0.83	91.3	0.974386	30.6	Miseq	This study	SRR11851909	PRJNA635167	S639P	-	-	S58T, T227I	-	-	-	-	77.5
I-1	AMS5016	NA	1ug/ml FLC	IV	in vitro evolution	in vitro evolution	4	0.29	91.8	0.979723	29.8	Miseq	This study	SRR11851908	PRJNA635167	-	-	-	S58T	-	-	-	-	103.9
J-1	AMS5017	NA	1ug/ml FLC	IV	in vitro evolution	in vitro evolution	4	0.25	98.8	1.05443	33.5	Miseq	This study	SRR11851907	PRJNA635167	-	-	-	S58T	-	-	-	-	39.5
K-1	AMS5019	NA	1ug/ml FLC	IV	in vitro evolution	in vitro evolution	64	0.5	91.3	0.974386	30	Miseq	This study	SRR11851905	PRJNA635167	S639P	Y132F	-	S58T	-	-	-	-	77.5
L-1	AMS5020	NA	1ug/ml FLC	IV	in vitro evolution	in vitro evolution	4	0.23	96.6	1.03095	35.2	Miseq	This study	SRR11851904	PRJNA635167	-	-	-	S58T	-	-	-	-	39.5
M-1	AMS5021	NA	1ug/ml FLC	IV	in vitro evolution	in vitro evolution	4	0.22	96.2	1.02668	34.7	Miseq	This study	SRR11851903	PRJNA635167	-	-	-	S58T	-	-	-	-	43.9
N-1	AMS5022	NA	1ug/ml FLC	IV	in vitro evolution	in vitro evolution	NA	NA	96.6	1.03095	33.4	Miseq	This study	SRR11851900	PRJNA635167	-	-	-	S58T	-	-	-	-	49.7
O-1	AMS5023	NA	1ug/ml FLC	IV	in vitro evolution	in vitro evolution	4	0.25	91.5	0.976521	26.5	Miseq	This study	SRR11851899	PRJNA635167	-	-	-	S58T	-	-	-	-	39.9
P-1	AMS5024	NA	1ug/ml FLC	IV	in vitro evolution	in vitro evolution	4	0.19	92.3	0.985059	22.1	Miseq	This study	SRR11851898	PRJNA635167	-	-	-	S58T	-	-	-	-	39.9
Q-1	AMS5026	NA	1ug/ml FLC	IV	in vitro evolution	in vitro evolution	4	0.39	96.1	1.02561	105.2	Nextseq 2000	This study	SRR15006199	PRJNA635167	-	-	-	S58T	-	-	-	-	39.9
A-256A	AMS5029	NA	256ug/ml FLC	I	in vitro evolution	in vitro evolution	≥256	NA	92.8	0.990395	35.6	Miseq	This study	SRR11851923	PRJNA635167	-	K143R	A640V	-	-	C1029*	-	-	10.1
A-256B	AMS5041	NA	256ug/ml FLC	I	in vitro evolution	in vitro evolution	≥256	NA	98	1.04589	35	Miseq	This study	SRR11851911	PRJNA635167	-	K143R	A640V	-	-	-	E229K	-	10.1
B-256	AMS5030	NA	256ug/ml FLC	I	in vitro evolution	in vitro evolution	≥256	NA	100	1.06724	33.4	Miseq	This study	SRR11851922	PRJNA635167	-	K143R	A640V	-	-	E1060*	-	-	4.6
C-256	AMS5035	NA	256ug/ml FLC	I	in vitro evolution	in vitro evolution	≥256	NA	101	1.07791	32.8	Miseq	This study	SRR11851916	PRJNA635167	-	K143R	A640V	-	-	C1029*	-	-	4.6
D-256	AMS5042	NA	256ug/ml FLC	I	in vitro evolution	in vitro evolution	≥256	NA	99.1	1.05763	37.3	Miseq	This study	SRR11851910	PRJNA635167		K143R	A640V	-	-	-	-	-	4.6
E-256	AMS5044	NA	256ug/ml FLC	I	in vitro evolution	in vitro evolution	≥256	NA	94.6	1.00961	81	Nextseq 2000	This study	SRR15006195	PRJNA635167	-	Y132F	V742A	-	-	-	-	-	8.3
F-256	AMS5045	NA	256ug/ml FLC	I	in vitro evolution	in vitro evolution	≥256	NA	97.4	1.03949	86.6	Nextseq 2000	This study	SRR15006194	PRJNA635167	-	K143R	A640V	-	-	-	-	-	4.6
G-256	AMS5031	NA	256ug/ml FLC	IV	in vitro evolution	in vitro evolution	4	0.26	95	1.01387	26.7	Miseq	This study	SRR11851921	PRJNA635167	-	-	-	S58T	-	-	-	-	39.5
H-256	AMS5032	NA	256ug/ml FLC	IV	in vitro evolution	in vitro evolution	2	0.72	98.6	1.05229	22.8	Miseq	This study	SRR11851920	PRJNA635167	S639P	-	-	S58T, T227I	-	-	-	-	77.5
I-256	AMS5033	NA	256ug/ml FLC	IV	in vitro evolution	in vitro evolution	4	0.25	99.5	1.0619	14.8	Miseq	This study	SRR11851919	PRJNA635167	-	-	-	S58T	-	-	-	-	103.9
J-356	AMS5034	NA	256ug/ml FLC	IV	in vitro evolution	in vitro evolution	4	0.23	99.6	1.06297	27.3	Miseq	This study	SRR11851918	PRJNA635167	-	-	-	S58T	-	-	-	-	39.5
K-256	AMS5036	NA	256ug/ml FLC	IV	in vitro evolution	in vitro evolution	128	0.74	95.6	1.02028	32.3	Miseq	This study	SRR11851915	PRJNA635167	S639P	Y132F	L760S	S58T	-	-	A506V	~1.32c 9.1	77.5
L-256	AMS5037	NA	256ug/ml FLC	IV	in vitro evolution	in vitro evolution	2	0.37	98.4	1.05016	36.3	Miseq	This study	SRR11851914	PRJNA635167	-	-	-	S58T	-	-	-	-	39.5
M-256	AMS5038	NA	256ug/ml FLC	IV	in vitro evolution	in vitro evolution	4	0.23	98	1.04589	31.8	Miseq	This study	SRR11851913	PRJNA635167	-	-	-	S58T	-	-	-	-	43.9
N-256	AMS5039	NA	256ug/ml FLC	IV	in vitro evolution	in vitro evolution	NA	NA	NA	NA	NA	NA	This study	Did not grow	Did not grow	NA	NA	NA	NA	NA	NA	NA	NA	NA
O-256	AMS5040	NA	256ug/ml FLC	IV	in vitro evolution	in vitro evolution	4	0.27	99.5	1.0619	35	Miseq	This study	SRR11851912	PRJNA635167	-	-	-	S58T	-	-	-	-	39.9
Q-256	AMS5043	NA	256ug/ml FLC	IV	in vitro evolution	in vitro evolution	4	0.42	98.4	1.05016	98.9	Nextseq 2000	This study	SRR15006196	PRJNA635167	-	-	-	S58T		-	-	-	39.9
B-1-1	AMS5550	NA	1ug/ml FLC	I	in vitro evolution	in vitro evolution - single colony	NA	NA	NA	NA	83.4	Nextseq 2000	This study	SRR15309627	PRJNA635167	-	K143R	A640V	-	-	E1060*	-	-	4.6
B-1-2	AMS5551	NA	1ug/ml FLC	I	in vitro evolution	in vitro evolution - single colony	NA	NA	NA	NA	46.7	Nextseq 2000	This study	SRR15309580	PRJNA635167	-	K143R	A640V	-	-	E1060*	-	-	18.6
B-1-3	AMS5552	NA	1ug/ml FLC	I	in vitro evolution	in vitro evolution - single colony	NA	NA	NA	NA	66.4	Nextseq 2000	This study	SRR15309626	PRJNA635167	-	K143R	A640V	-	-	Q677*	-	-	4.6
B-1-4	AMS5553	NA	1ug/ml FLC	I	in vitro evolution	in vitro evolution - single colony	NA	NA	NA	NA	76	Nextseq 2000	This study	SRR15309600	PRJNA635167	-	K143R	A640V	-	-	E1060*	-	-	4.6
B-1-5	AMS5554	NA	1ug/ml FLC	I	in vitro evolution	in vitro evolution - single colony	NA	NA	NA	NA	79.2	Nextseq 2000	This study	SRR15309611	PRJNA635167	-	K143R	A640V	-	-	Q677*	-	-	4.6
B-1-6	AMS5555	NA	1ug/ml FLC	I	in vitro evolution	in vitro evolution - single colony	NA	NA	NA	NA	54.2	Nextseq 2000	This study	SRR15309620	PRJNA635167	-	K143R	A640V	-	-	-	-	-	4.6
I-1-1	AMS5556	NA	1ug/ml FLC	IV	in vitro evolution	in vitro evolution - single colony	4	0.0956249	NA	NA	58.9	Nextseq 2000	This study	SRR15309621	PRJNA635167	-	-	-	S58T	-	-	-	-	103.9
I-1-2	AMS5557	NA	1ug/ml FLC	IV	in vitro evolution	in vitro evolution - single colony	4	0.108164	NA	NA	55	Nextseq 2000	This study	SRR15309624	PRJNA635167	-	-	-	S58T	-	-	-	-	103.9
I-1-3	AMS5558	NA	1ug/ml FLC	IV	in vitro evolution	in vitro evolution - single colony	4	0.0982132	NA	NA	55.8	Nextseq 2000	This study	SRR15309623	PRJNA635167	-	-	-	S58T	-	-	-	-	103.9
I-1-4	AMS5559	NA	1ug/ml FLC	IV	in vitro evolution	in vitro evolution - single colony	2	0.138554	NA	NA	61.4	Nextseq 2000	This study	SRR15309622	PRJNA635167	-	-	-	S58T	-	-	-	-	103.9
I-1-5	AMS5560	NA	1ug/ml FLC	IV	in vitro evolution	in vitro evolution - single colony	4	0.0993948	NA	NA	59.8	Nextseq 2000	This study	SRR15309581	PRJNA635167	-	-	-	S58T	-	-	-	-	103.9
I-1-6	AMS5561	NA	1ug/ml FLC	IV	in vitro evolution	in vitro evolution - single colony	4	0.145894	NA	NA	58	Nextseq 2000	This study	SRR15309582	PRJNA635167	-	-	-	S58T	-	-	-	~1.46c 8.1	114.7
K-1-1	AMS5562	NA	1ug/ml FLC	IV	in vitro evolution	in vitro evolution - single colony	64	0.349325	NA	NA	50.4	Nextseq 2000	This study	SRR15309583	PRJNA635167	S639P	Y132F	-	S58T	-	-	-	-	77.5
K-1-2	AMS5563	NA	1ug/ml FLC	IV	in vitro evolution	in vitro evolution - single colony	32	0.546473	NA	NA	57.6	Nextseq 2000	This study	SRR15309584	PRJNA635167	S639P	Y132F	-	S58T	-	-	-	-	77.5
K-1-3	AMS5564	NA	1ug/ml FLC	IV	in vitro evolution	in vitro evolution - single colony	64	0.197219	NA	NA	57.7	Nextseq 2000	This study	SRR15309585	PRJNA635167	S639P	Y132F	-	S58T	-	-	-	-	77.5
K-1-4	AMS5565	NA	1ug/ml FLC	IV	in vitro evolution	in vitro evolution - single colony	64	0.484559	NA	NA	51.7	Nextseq 2000	This study	SRR15309586	PRJNA635167	S639P	Y132F	-	S58T	-	-	-	-	94.7
K-1-5	AMS5566	NA	1ug/ml FLC	IV	in vitro evolution	in vitro evolution - single colony	64	0.521106	NA	NA	52.7	Nextseq 2000	This study	SRR15309587	PRJNA635167	S639P	Y132F	-	S58T	-	-	-	-	94.7
K-1-6	AMS5567	NA	1ug/ml FLC	IV	in vitro evolution	in vitro evolution - single colony	64	0.523082	NA	NA	60.7	Nextseq 2000	This study	SRR15309588	PRJNA635167	S639P	Y132F	-	S58T	-	-	-	-	106
K-256-1	AMS5126	NA	256ug/ml FLC	IV	in vitro evolution	in vitro evolution - single colony	128	0.553929	NA	NA	96.9	Nextseq 2000	This study	SRR15309594	PRJNA635167	S639P	Y132F	-	S58T	-	-	-	~1.30c 9.1	95.8
K-256-2	AMS5127	NA	256ug/ml FLC	IV	in vitro evolution	in vitro evolution - single colony	≥256	NA	NA	NA	101.6	Nextseq 2000	This study	SRR15309595	PRJNA635167	S639P	Y132F	-	S58T	-	-	A506V	~1.76c 9.1	123.4
K-256-3	AMS5128	NA	256ug/ml FLC	IV	in vitro evolution	in vitro evolution - single colony	≥256	NA	NA	NA	115.5	Nextseq 2000	This study	SRR15309596	PRJNA635167	S639P	Y132F	-	S58T	-	-	-	-	123.4
K-256-4	AMS5129	NA	256ug/ml FLC	IV	in vitro evolution	in vitro evolution - single colony	≥256	NA	NA	NA	111.6	Nextseq 2000	This study	SRR15309597	PRJNA635167	S639P	Y132F	-	S58T	-	-	C444Y	~2.06c 9.1R	123.4
K-256-5	AMS5130	NA	256ug/ml FLC	IV	in vitro evolution	in vitro evolution - single colony	≥256	NA	NA	NA	121.8	Nextseq 2000	This study	SRR15309598	PRJNA635167	S639P	Y132F	-	S58T	-	-	-	-	123.4
K-256-6	AMS5131	NA	256ug/ml FLC	IV	in vitro evolution	in vitro evolution - single colony	128	0.531232	NA	NA	103.5	Nextseq 2000	This study	SRR15309599	PRJNA635167	S639P	Y132F	-	S58T	-	-	-	~1.16c 9.1	94.7
K-256-7	AMS5132	NA	256ug/ml FLC	IV	in vitro evolution	in vitro evolution - single colony	64	0.387523	NA	NA	110.8	Nextseq 2000	This study	SRR15309601	PRJNA635167	S639P	Y132F	-	S58T	-	-	-	-	94.7
K-256-8	AMS5133	NA	256ug/ml FLC	IV	in vitro evolution	in vitro evolution - single colony	64	0.376844	NA	NA	97	Nextseq 2000	This study	SRR15309602	PRJNA635167	S639P	Y132F	-	S58T	-	-	-	~1.12c 3.1 & 1.17c 5.1	94.7
K-256-9	AMS5134	NA	256ug/ml FLC	IV	in vitro evolution	in vitro evolution - single colony	≥256	NA	NA	NA	87.5	Nextseq 2000	This study	SRR15309603	PRJNA635167	S639P	Y132F	-	S58T	-	-	C444Y	-	123.4
K-256-10	AMS5135	NA	256ug/ml FLC	IV	in vitro evolution	in vitro evolution - single colony	≥256	NA	NA	NA	101.2	Nextseq 2000	This study	SRR15309604	PRJNA635167	S639P	Y132F	-	S58T	-	-	A506V	~1.32c 9.1	123.4
K-256-11	AMS5136	NA	256ug/ml FLC	IV	in vitro evolution	in vitro evolution - single colony	≥256	NA	NA	NA	90.8	Nextseq 2000	This study	SRR15309605	PRJNA635167	S639P	Y132F	-	S58T	-	-	-	~1.37c 9.1, ~1.16c 3.1 ~1.19c 5.1	97.3
K-256-12	AMS5137	NA	256ug/ml FLC	IV	in vitro evolution	in vitro evolution - single colony	≥256	NA	NA	NA	89.1	Nextseq 2000	This study	SRR15309606	PRJNA635167	S639P	Y132F	-	S58T	-	-	-	-	123.4
K-256-13	AMS5138	NA	256ug/ml FLC	IV	in vitro evolution	in vitro evolution - single colony	≥256	NA	NA	NA	90.5	Nextseq 2000	This study	SRR15309607	PRJNA635167	S639P	Y132F	-	S58T	-	-	-	-	123.4
K-256-14	AMS5139	NA	256ug/ml FLC	IV	in vitro evolution	in vitro evolution - single colony	64	0.525831	NA	NA	66.4	Nextseq 2000	This study	SRR15309608	PRJNA635167	S639P	Y132F	-	S58T	-	-	-	-	94.7
K-256-15	AMS5140	NA	256ug/ml FLC	IV	in vitro evolution	in vitro evolution - single colony	≥256	NA	NA	NA	80.4	Nextseq 2000	This study	SRR15309609	PRJNA635167	S639P	Y132F	-	S58T	-	-	C444Y	-	123.4
K-256-16	AMS5141	NA	256ug/ml FLC	IV	in vitro evolution	in vitro evolution - single colony	≥256	NA	NA	NA	90.7	Nextseq 2000	This study	SRR15309610	PRJNA635167	S639P	Y132F	-	S58T	-	-	C444Y	-	123.4
K-256-17	AMS5142	NA	256ug/ml FLC	IV	in vitro evolution	in vitro evolution - single colony	≥256	NA	NA	NA	83.2	Nextseq 2000	This study	SRR15309612	PRJNA635167	S639P	Y132F	-	S58T	-	-	C444Y	-	123.4
K-256-18	AMS5143	NA	256ug/ml FLC	IV	in vitro evolution	in vitro evolution - single colony	128	0.332809	NA	NA	93.8	Nextseq 2000	This study	SRR15309613	PRJNA635167	S639P	Y132F	-	S58T	-	-	-	-	94.7
K-256-19	AMS5144	NA	256ug/ml FLC	IV	in vitro evolution	in vitro evolution - single colony	≥256	NA	NA	NA	72.9	Nextseq 2000	This study	SRR15309614	PRJNA635167	S639P	Y132F	-	S58T	-	-	A506V	~1.81c 9.1	123.4
K-256-20	AMS5145	NA	256ug/ml FLC	IV	in vitro evolution	in vitro evolution - single colony	128	0.324995	NA	NA	90.7	Nextseq 2000	This study	SRR15309615	PRJNA635167	S639P	Y132F	-	S58T	-	-	-	-	94.7
K-256-21	AMS5146	NA	256ug/ml FLC	IV	in vitro evolution	in vitro evolution - single colony	32	0.600368	NA	NA	98	Nextseq 2000	This study	SRR15309616	PRJNA635167	S639P	Y132F	-	S58T	-	-	-	-	94.7
K-256-22	AMS5147	NA	256ug/ml FLC	IV	in vitro evolution	in vitro evolution - single colony	64	0.463815	NA	NA	49.3	Nextseq 2000	This study	SRR15309617	PRJNA635167	S639P	Y132F	-	S58T	-	-	-	-	94.7
K-256-23	AMS5148	NA	256ug/ml FLC	IV	in vitro evolution	in vitro evolution - single colony	128	0.616354	NA	NA	97.9	Nextseq 2000	This study	SRR15309618	PRJNA635167	S639P	Y132F	-	S58T	-	-	-	~1.77c 9.1	94.7
K-256-24	AMS5149	NA	256ug/ml FLC	IV	in vitro evolution	in vitro evolution - single colony	128	0.21263	NA	NA	79.3	Nextseq 2000	This study	SRR15309619	PRJNA635167	S639P	Y132F	-	S58T	-	-	-	-	94.7
O-1-1	AMS5568	NA	1ug/ml FLC	IV	in vitro evolution	in vitro evolution - single colony	NA	NA	NA	NA	53.1	Nextseq 2000	This study	SRR15309589	PRJNA635167	-	-	-	S58T	-	-	-	-	39.9
O-1-2	AMS5569	NA	1ug/ml FLC	IV	in vitro evolution	in vitro evolution - single colony	NA	NA	NA	NA	54.6	Nextseq 2000	This study	SRR15309590	PRJNA635167	-	-	-	S58T	-	-	-	-	39.9
O-1-3	AMS5570	NA	1ug/ml FLC	IV	in vitro evolution	in vitro evolution - single colony	NA	NA	NA	NA	56.7	Nextseq 2000	This study	SRR15309625	PRJNA635167	-	-	-	S58T	-	-	-	-	39.9
O-1-4	AMS5571	NA	1ug/ml FLC	IV	in vitro evolution	in vitro evolution - single colony	NA	NA	NA	NA	50.7	Nextseq 2000	This study	SRR15309591	PRJNA635167	-	-	-	S58T	-	-	-	-	39.9
O-1-5	AMS5572	NA	1ug/ml FLC	IV	in vitro evolution	in vitro evolution - single colony	NA	NA	NA	NA	55	Nextseq 2000	This study	SRR15309592	PRJNA635167	-	-	-	S58T	-	-	-	-	39.9
O-1-6	AMS5573	NA	1ug/ml FLC	IV	in vitro evolution	in vitro evolution - single colony	NA	NA	NA	NA	53.1	Nextseq 2000	This study	SRR15309593	PRJNA635167	-	-	-	S58T	-	-	-	-	39.9
