# Supplementary material for: Genomic Diversity across Candida auris Clinical Isolates Shapes Rapid Development of Antifungal Resistance In Vitro and In Vivo
Source: mBio. 2022 Jul 5;13(4):e00842-22. doi: 10.1128/mbio.00842-22 (PMC9426540; doi:10.1128/mbio.00842-22)
Supplement: TABLE S2 [file mbio.00842-22-s0001.xlsx]

## Sheet: SubtelomericDeletions
Isolate Name	Strain Number	Clade	Subtelomeric deletions (positions in B8441 reference genome)	Subtelomeric deletion (total kb deleted within 50kb)	Number of sub-telomeres with deleted regions	Contig 7.1 deleted ORFs	Contig 10.1 deleted ORFs	Contig 1.1 deleted ORFs	Contig 3.1 deleted ORFs	Contig 9.1 deleted ORFs	Contig 8.1 deleted ORFs	Contig 4.1 deleted ORFs	Contig 6.1 deleted ORFs	Contig 5.1 deleted ORFs	Contig 12.1 deleted ORFs	Contig 13.1 deleted ORFs:
B8441 (I)	AMS5112	I		0	0	None	None	None	None	None	None	None	None	None	None	None
B11220 (II)	AMS5106	II	7.1 3,168,750 to 3,192,400 (23.7kb), 10.1 end to 4,200 (4.2kb) and 5,200 - 8,900 (3.7kb), 1.1 end to 470 (0.5kb), 3.1 1,009,670 to 1,047,475 (37.8kb), 9.1 6,850 to 21,725 (14.9kb), 9.1 1,002,200 to end (5kb), 8.1 end to 34,950 (35kb), 4.1 end to 10,900 (10.9kb), 6.1 end to 21,875 (21.9kb), 6.1 765,100 to end (11kb), 5.1 9,700 to 21,200 (11.5kb), 12.1 25,075 to 57,400 (32.3kb), 13.1 11,950 to 16,8…	225.9	13	B9J08_004097, B9J08_004098, B9J08_004099, B9J08_004100, B9J08_004101	B9J08_004897	None	B9J08_001517, B9J08_001518, B9J08_001519, B9J08_001520, B9J08_001521, B9J08_001522, B9J08_001523, B9J08_001524, B9J08_001525, B9J08_001526, B9J08_001527, B9J08_001528, B9J08_001529	BJ908_004471, BJ908_004472, BJ908_004473, BJ908_004474, BJ908_004895, BJ908_004896	B9J08_004103, B9J08_004104, B9J08_004105, B9J08_004106, B9J08_004107, B9J08_004108, B9J08_004109	B9J08_001530, B9J08_001531	B9J08_002237, B9J08_002238, B9J08_002239, B9J08_002240, B9J08_002241, B9J08_002242, B9J08_002243, B9J08_002244, B9J08_002245, B9J08_002582, B9J08_002583, B9J08_002584	B9J08_001948, B9J08_001949, B9J08_001950	B9J08_005553, B9J08_005554, B9J08_005555, B9J08_005556, B9J08_005557, B9J08_005558, B9J08_005559, B9J08_005560, B9J08_005561, B9J08_005562, B9J08_005563, B9J08_005564, B9J08_005565	B9J08_005570, B9J08_005571, B9J08_005572, B9J08_005576
B11221 (III)	AMS5108	III	9.1 1,006,350 to end (0.8kb), 8.1 end to 1,100 (1.1kb), 4.1 end to 450 (0.4kb)	2.3	3	None	None	None	None	BJ908_004896	None	None	None	None	None	None
B11245 (IV)	AMS5111	IV	7.1 3,189,700 to 3,191,500 (1.8kb), 1.1 end to 850bp (0.8kb), 3.1 1,015,900 to 1,046,925 (31kb), 9.1 1,002,200 to end (5kb), 6.1 end to 5,700 (5.7kb)	44.3	5	B9J08_004101	None	None	B9J08_001519, B9J08_001520, B9J08_001521, B9J08_001522, B9J08_001523, B9J08_001524, B9J08_001525, B9J08_001526, B9J08_001527, B9J08_001528, B9J08_001529	BJ908_004895, BJ908_004896	None	None	B9J08_002237, B9J08_002238, B9J08_002239	None	None	None
A-P	AMS4779	I	7.1 3,190,400 to end (5.5kb), 9.1 1,002,650 to end (4.6kb)	10.1	2	B9J08_004101, B9J08_004102	None	None	None	BJ908_004895, BJ908_004896	None	None	None	None	None
B-P	AMS4780	I	9.1 1,002,650 to end (4.6kb)	4.6	1	None	None	None	None	BJ908_004895, BJ908_004896	None	None	None	None	None	None
C-P	AMS4785	I	9.1 1,002,650 to end (4.6kb)	4.6	1	None	None	None	None	BJ908_004895, BJ908_004896	None	None	None	None	None	None
D-P	AMS4792	I	9.1 1,002,650 to end (4.6kb)	4.6	1	None	None	None	None	BJ908_004895, BJ908_004896	None	None	None	None	None	None
E-P	AMS4794	I	8.1 end to 8,300 (8.3kb)	8.3	1	None	None	None	None	None	B9J08_004103, B9J08_004104, B9J08_004105	None	None	None	None	None
F-P	AMS4795	I	9.1 1,002,650 to end (4.6kb)	4.6	1	None	None	None	None	BJ908_004895, BJ908_004896	None	None	None	None	None	None
G-P	AMS4781	IV	7.1 3,189,700 to 3,191,500 (1.8kb), 1.1 end to 850bp (0.8kb), 3.1 1,020,825 to 1,046,925 (26.1kb), 9.1 1,002,200 - end (5kb), 6.1 end to 5,760 (5.8kb)	39.5	5	B9J08_004101	None	None	B9J08_001521, B9J08_001522, B9J08_001523, B9J08_001524, B9J08_001525, B9J08_001526, B9J08_001527, B9J08_001528, B9J08_001529	BJ908_004895, BJ908_004896	None	None	B9J08_002237, B9J08_002238, B9J08_002239	None	None	None
H-P	AMS4782	IV	7.1 3,168,560 to 3,192,740 (24.2kb), 1.1 end to 850bp (0.8kb), 3.1 1,005,250 to 1,046,925 (41.7kb), 9.1 1,002,200 - end (5kb), 6.1 end to 5,760 (5.8kb)	77.5	5	B9J08_004097, B9J08_004098, B9J08_004099, B9J08_004100, B9J08_004101	None	None	B9J08_001516, B9J08_001517, B9J08_001518, B9J08_001519, B9J08_001520, B9J08_001521, B9J08_001522, B9J08_001523, B9J08_001524, B9J08_001525, B9J08_001526, B9J08_001527, B9J08_001528, B9J08_001529	BJ908_004895, BJ908_004896	None	None	B9J08_002237, B9J08_002238, B9J08_002239	None	None	None
I-P	AMS4783	IV	7.1 3,185,760 to 3,191,500 (5.8kb), 1.1 end to 850bp (0.8kb), 3.1 1,005,250 to 1,046,925 (41.7kb), 9.1 1,002,200 - end (5kb), 8.1 end to 44,840bp (44.8kb), 6.1 end to 5,760 (5.8kb)	103.9	6	B9J08_004100, B9J08_004101	None	None	B9J08_001516, B9J08_001517, B9J08_001518, B9J08_001519, B9J08_001520, B9J08_001521, B9J08_001522, B9J08_001523, B9J08_001524, B9J08_001525, B9J08_001526, B9J08_001527, B9J08_001528, B9J08_001529	BJ908_004895, BJ908_004896	None	None	B9J08_002237, B9J08_002238, B9J08_002239	None	None	None
J-P	AMS4784	IV	7.1 3,189,700 to 3,191,500 (1.8kb), 1.1 end to 850bp (0.8kb), 3.1 1,020,825 to 1,046,925 (26.1kb), 9.1 1,002,200 - end (5kb), 6.1 end to 5,760 (5.8kb)	39.5	5	B9J08_004101	None	None	B9J08_001521, B9J08_001522, B9J08_001523, B9J08_001524, B9J08_001525, B9J08_001526, B9J08_001527, B9J08_001528, B9J08_001529	BJ908_004895, BJ908_004896	None	None	B9J08_002237, B9J08_002238, B9J08_002239	None	None	None
K-P	AMS4786	IV	7.1 3,168,560 to 3,192,740 (24.2kb), 1.1 end to 850bp (0.8kb), 3.1 1,005,250 to 1,046,925 (41.7kb), 9.1 1,002,200 - end (5kb), 6.1 end to 5,760 (5.8kb)	77.5	5	B9J08_004097, B9J08_004098, B9J08_004099, B9J08_004100, B9J08_004101	None	None	B9J08_001516, B9J08_001517, B9J08_001518, B9J08_001519, B9J08_001520, B9J08_001521, B9J08_001522, B9J08_001523, B9J08_001524, B9J08_001525, B9J08_001526, B9J08_001527, B9J08_001528, B9J08_001529	BJ908_004895, BJ908_004896	None	None	B9J08_002237, B9J08_002238, B9J08_002239	None	None	None
L-P	AMS4787	IV	7.1 3,189,700 to 3,191,500 (1.8kb), 1.1 end to 850bp (0.8kb), 3.1 1,020,825 to 1,046,925 (26.1kb), 9.1 1,002,200 - end (5kb), 6.1 end to 5,760 (5.8kb)	39.5	5	B9J08_004101	None	None	B9J08_001521, B9J08_001522, B9J08_001523, B9J08_001524, B9J08_001525, B9J08_001526, B9J08_001527, B9J08_001528, B9J08_001529	BJ908_004895, BJ908_004896	None	None	B9J08_002237, B9J08_002238, B9J08_002239	None	None	None
M-P	AMS4788	IV	7.1 3,185,760 to 3,191,500 (5.8kb), 1.1 end to 850bp (0.8kb), 3.1 1,020,475 to 1,046,925 (26.5kb), 9.1 1,002,200 - end (5kb), 6.1 end to 5,760 (5.8kb)	43.9	5	B9J08_004100, B9J08_004101	None	None	B9J08_001521, B9J08_001522, B9J08_001523, B9J08_001524, B9J08_001525, B9J08_001526, B9J08_001527, B9J08_001528, B9J08_001529	BJ908_004895, BJ908_004896	None	None	B9J08_002237, B9J08_002238, B9J08_002239	None	None	None
N-P	AMS4789	IV	7.1 3,179,475 to 3,191,500 (12kb), 1.1 end to 850bp (0.8kb), 3.1 1,020,825 to 1,046,925 (26.1kb), 9.1 1,002,200 - end (5kb), 6.1 end to 5,760 (5.8kb)	49.7	5	B9J08_004099, B9J08_004100, B9J08_004101	None	None	B9J08_001521, B9J08_001522, B9J08_001523, B9J08_001524, B9J08_001525, B9J08_001526, B9J08_001527, B9J08_001528, B9J08_001529	BJ908_004895, BJ908_004896	None	None	B9J08_002237, B9J08_002238, B9J08_002239	None	None	None
O-P	AMS4790	IV	7.1 3,189,700 to 3,191,500 (1.8kb), 1.1 end to 850bp (0.8kb), 3.1 1,020,475 to 1,046,925 (26.5kb), 9.1 1,002,200 - end (5kb), 6.1 end to 5,760 (5.8kb)	39.9	5	B9J08_004101	None	None	B9J08_001521, B9J08_001522, B9J08_001523, B9J08_001524, B9J08_001525, B9J08_001526, B9J08_001527, B9J08_001528, B9J08_001529	BJ908_004895, BJ908_004896	None	None	B9J08_002237, B9J08_002238, B9J08_002239	None	None	None
P-P	AMS4791	IV	7.1 3,189,700 to 3,191,500 (1.8kb), 1.1 end to 850bp (0.8kb), 3.1 1,020,475 to 1,046,925 (26.5kb), 9.1 1,002,200 - end (5kb), 6.1 end to 5,760 (5.8kb)	39.9	5	B9J08_004101	None	None	B9J08_001521, B9J08_001522, B9J08_001523, B9J08_001524, B9J08_001525, B9J08_001526, B9J08_001527, B9J08_001528, B9J08_001529	BJ908_004895, BJ908_004896	None	None	B9J08_002237, B9J08_002238, B9J08_002239	None	None	None
Q-P	AMS4793	IV	7.1 3,189,700 to 3,191,500 (1.8kb), 1.1 end to 850bp (0.8kb), 3.1 1,020,475 to 1,046,925 (26.5kb), 9.1 1,002,200 - end (5kb), 6.1 end to 5,760 (5.8kb)	39.9	5	B9J08_004101	None	None	B9J08_001521, B9J08_001522, B9J08_001523, B9J08_001524, B9J08_001525, B9J08_001526, B9J08_001527, B9J08_001528, B9J08_001529	BJ908_004895, BJ908_004896	None	None	B9J08_002237, B9J08_002238, B9J08_002239	None	None	None
A-0	AMS 4995	I	7.1 3,190,400 to end (5.5kb), 9.1 1,002,650 to end (4.6kb)	10.1	2	B9J08_004101, B9J08_004102	None	None	None	BJ908_004895, BJ908_004896	None	None	None	None	None	None
B-0	AMS 4996	I	9.1 1,002,650 to end (4.6kb)	4.6	1	None	None	None	None	BJ908_004895, BJ908_004896	None	None	None	None	None	None
C-0	AMS5001	I	9.1 1,002,650 to end (4.6kb)	4.6	1	None	None	None	None	BJ908_004895, BJ908_004896	None	None	None	None	None	None
D-0	AMS5008	I	9.1 1,002,650 to end (4.6kb)	4.6	1	None	None	None	None	BJ908_004895, BJ908_004896	None	None	None	None	None	None
E-0	AMS5010	I	8.1 end to 8,300 (8.3kb)	8.3	1	None	None	None	None	None	B9J08_004103, B9J08_004104, B9J08_004105	None	None	None	None	None
F-0	AMS5011	I	9.1 1,002,650 to end (4.6kb)	4.6	1	None	None	None	None	BJ908_004895, BJ908_004896	None	None	None	None	None	None
G-0	AMS 4997	IV	7.1 3,189,700 to 3,191,500 (1.8kb), 1.1 end to 850bp (0.8kb), 3.1 1,020,825 to 1,046,925 (26.1kb), 9.1 1,002,200 - end (5kb), 6.1 end to 5,760 (5.8kb)	39.5	5	B9J08_004101	None	None	B9J08_001521, B9J08_001522, B9J08_001523, B9J08_001524, B9J08_001525, B9J08_001526, B9J08_001527, B9J08_001528, B9J08_001529	BJ908_004895, BJ908_004896	None	None	B9J08_002237, B9J08_002238, B9J08_002239	None	None	None
H-0	AMS 4998	IV	7.1 3,168,560 to 3,192,740 (24.2kb), 1.1 end to 850bp (0.8kb), 3.1 1,005,250 to 1,046,925 (41.7kb), 9.1 1,002,200 - end (5kb), 6.1 end to 5,760 (5.8kb)	77.5	5	B9J08_004097, B9J08_004098, B9J08_004099, B9J08_004100, B9J08_004101	None	None	B9J08_001516, B9J08_001517, B9J08_001518, B9J08_001519, B9J08_001520, B9J08_001521, B9J08_001522, B9J08_001523, B9J08_001524, B9J08_001525, B9J08_001526, B9J08_001527, B9J08_001528, B9J08_001529	BJ908_004895, BJ908_004896	None	None	B9J08_002237, B9J08_002238, B9J08_002239	None	None	None
I-0	AMS 4999	IV	7.1 3,185,760 to 3,191,500 (5.8kb), 1.1 end to 850bp (0.8kb), 3.1 1,005,250 to 1,046,925 (41.7kb), 9.1 1,002,200 - end (5kb), 8.1 end to 44,840bp (44.8kb), 6.1 end to 5,760 (5.8kb)	103.9	6	B9J08_004100, B9J08_004101	None	None	B9J08_001516, B9J08_001517, B9J08_001518, B9J08_001519, B9J08_001520, B9J08_001521, B9J08_001522, B9J08_001523, B9J08_001524, B9J08_001525, B9J08_001526, B9J08_001527, B9J08_001528, B9J08_001529	BJ908_004895, BJ908_004896	B9J08_004103, B9J08_004104, B9J08_004105, B9J08_004106, B9J08_004107, B9J08_004108, B9J08_004109, B9J08_004110, B9J08_004111, B9J08_004112	None	B9J08_002237, B9J08_002238, B9J08_002239	None	None	None
J-0	AMS5000	IV	7.1 3,189,700 to 3,191,500 (1.8kb), 1.1 end to 850bp (0.8kb), 3.1 1,020,825 to 1,046,925 (26.1kb), 9.1 1,002,200 - end (5kb), 6.1 end to 5,760 (5.8kb)	39.5	5	B9J08_004101	None	None	B9J08_001521, B9J08_001522, B9J08_001523, B9J08_001524, B9J08_001525, B9J08_001526, B9J08_001527, B9J08_001528, B9J08_001529	BJ908_004895, BJ908_004896	None	None	B9J08_002237, B9J08_002238, B9J08_002239	None	None	None
K-0	AMS5002	IV	7.1 3,168,560 to 3,192,740 (24.2kb), 1.1 end to 850bp (0.8kb), 3.1 1,005,250 to 1,046,925 (41.7kb), 9.1 1,002,200 - end (5kb), 6.1 end to 5,760 (5.8kb)	77.5	5	B9J08_004097, B9J08_004098, B9J08_004099, B9J08_004100, B9J08_004101	None	None	B9J08_001516, B9J08_001517, B9J08_001518, B9J08_001519, B9J08_001520, B9J08_001521, B9J08_001522, B9J08_001523, B9J08_001524, B9J08_001525, B9J08_001526, B9J08_001527, B9J08_001528, B9J08_001529	BJ908_004895, BJ908_004896	None	None	B9J08_002237, B9J08_002238, B9J08_002239	None	None	None
L-0	AMS5003	IV	7.1 3,189,700 to 3,191,500 (1.8kb), 1.1 end to 850bp (0.8kb), 3.1 1,020,825 to 1,046,925 (26.1kb), 9.1 1,002,200 - end (5kb), 6.1 end to 5,760 (5.8kb)	39.5	5	B9J08_004101	None	None	B9J08_001521, B9J08_001522, B9J08_001523, B9J08_001524, B9J08_001525, B9J08_001526, B9J08_001527, B9J08_001528, B9J08_001529	BJ908_004895, BJ908_004896	None	None	B9J08_002237, B9J08_002238, B9J08_002239	None	None	None
M-0	AMS5004	IV	7.1 3,185,760 to 3,191,500 (5.8kb), 1.1 end to 850bp (0.8kb), 3.1 1,020,475 to 1,046,925 (26.5kb), 9.1 1,002,200 - end (5kb), 6.1 end to 5,760 (5.8kb)	43.9	5	B9J08_004100, B9J08_004101	None	None	B9J08_001521, B9J08_001522, B9J08_001523, B9J08_001524, B9J08_001525, B9J08_001526, B9J08_001527, B9J08_001528, B9J08_001529	BJ908_004895, BJ908_004896	None	None	B9J08_002237, B9J08_002238, B9J08_002239	None	None	None
N-0	AMS5005	IV	7.1 3,179,475 to 3,191,500 (12kb), 1.1 end to 850bp (0.8kb), 3.1 1,020,825 to 1,046,925 (26.1kb), 9.1 1,002,200 - end (5kb), 6.1 end to 5,760 (5.8kb)	49.7	5	B9J08_004099, B9J08_004100, B9J08_004101	None	None	B9J08_001521, B9J08_001522, B9J08_001523, B9J08_001524, B9J08_001525, B9J08_001526, B9J08_001527, B9J08_001528, B9J08_001529	BJ908_004895, BJ908_004896	None	None	B9J08_002237, B9J08_002238, B9J08_002239	None	None	None
O-0	AMS5006	IV	7.1 3,189,700 to 3,191,500 (1.8kb), 1.1 end to 850bp (0.8kb), 3.1 1,020,475 to 1,046,925 (26.5kb), 9.1 1,002,200 - end (5kb), 6.1 end to 5,760 (5.8kb)	39.9	5	B9J08_004101	None	None	B9J08_001521, B9J08_001522, B9J08_001523, B9J08_001524, B9J08_001525, B9J08_001526, B9J08_001527, B9J08_001528, B9J08_001529	BJ908_004895, BJ908_004896	None	None	B9J08_002237, B9J08_002238, B9J08_002239	None	None	None
P-0	AMS5007	IV	7.1 3,189,700 to 3,191,500 (1.8kb), 1.1 end to 850bp (0.8kb), 3.1 1,020,475 to 1,046,925 (26.5kb), 9.1 1,002,200 - end (5kb), 6.1 end to 5,760 (5.8kb)	39.9	5	B9J08_004101	None	None	B9J08_001521, B9J08_001522, B9J08_001523, B9J08_001524, B9J08_001525, B9J08_001526, B9J08_001527, B9J08_001528, B9J08_001529	BJ908_004895, BJ908_004896	None	None	B9J08_002237, B9J08_002238, B9J08_002239	None	None	None
Q-0	AMS5009	IV	7.1 3,189,700 to 3,191,500 (1.8kb), 1.1 end to 850bp (0.8kb), 3.1 1,020,475 to 1,046,925 (26.5kb), 9.1 1,002,200 - end (5kb), 6.1 end to 5,760 (5.8kb)	39.9	5	B9J08_004101	None	None	B9J08_001521, B9J08_001522, B9J08_001523, B9J08_001524, B9J08_001525, B9J08_001526, B9J08_001527, B9J08_001528, B9J08_001529	BJ908_004895, BJ908_004896	None	None	B9J08_002237, B9J08_002238, B9J08_002239	None	None	None
A-1	AMS5012	I	7.1 3,190,400 to end (5.5kb), 9.1 1,002,650 to end (4.6kb)	10.1	2	B9J08_004101, B9J08_004102	None	None	None	BJ908_004895, BJ908_004896	None	None	None	None	None	None
B-1	AMS5013	I	9.1 1,002,650 to end (4.6kb)	4.6	1	None	None	None	None	BJ908_004895, BJ908_004896	None	None	None	None	None	None
C-1	AMS5018	I	9.1 1,002,650 to end (4.6kb)	4.6	1	None	None	None	None	BJ908_004895, BJ908_004896	None	None	None	None	None	None
D-1	AMS5025	I	9.1 1,002,650 to end (4.6kb)	4.6	1	None	None	None	None	BJ908_004895, BJ908_004896	None	None	None	None	None	None
E-1	AMS5027	I	8.1 end to 8,300 (8.3kb)	8.3	1	None	None	None	None	None	B9J08_004103, B9J08_004104, B9J08_004105	None	None	None	None	None
F-1	AMS5028	I	9.1 1,002,650 to end (4.6kb)	4.6	1	None	None	None	None	BJ908_004895, BJ908_004896	None	None	None	None	None	None
G-1	AMS5014	IV	7.1 3,189,700 to 3,191,500 (1.8kb), 1.1 end to 850bp (0.8kb), 3.1 1,020,825 to 1,046,925 (26.1kb), 9.1 1,002,200 - end (5kb), 6.1 end to 5,760 (5.8kb)	39.5	5	B9J08_004101	None	None	B9J08_001521, B9J08_001522, B9J08_001523, B9J08_001524, B9J08_001525, B9J08_001526, B9J08_001527, B9J08_001528, B9J08_001529	BJ908_004895, BJ908_004896	None	None	B9J08_002237, B9J08_002238, B9J08_002239	None	None	None
H-1	AMS5015	IV	7.1 3,168,560 to 3,192,740 (24.2kb), 1.1 end to 850bp (0.8kb), 3.1 1,005,250 to 1,046,925 (41.7kb), 9.1 1,002,200 - end (5kb), 6.1 end to 5,760 (5.8kb)	77.5	5	B9J08_004097 ,B9J08_004098, B9J08_004099, B9J08_004100, B9J08_004101	None	None	B9J08_001516, B9J08_001517, B9J08_001518, B9J08_001519, B9J08_001520, B9J08_001521, B9J08_001522, B9J08_001523, B9J08_001524, B9J08_001525, B9J08_001526, B9J08_001527, B9J08_001528, B9J08_001529	BJ908_004895, BJ908_004896	None	None	B9J08_002237, B9J08_002238, B9J08_002239	None	None	None
I-1	AMS5016	IV	7.1 3,185,760 to 3,191,500 (5.8kb), 1.1 end to 850bp (0.8kb), 3.1 1,005,250 to 1,046,925 (41.7kb), 9.1 1,002,200 - end (5kb), 8.1 end to 44,840bp (44.8kb), 6.1 end to 5,760 (5.8kb)	103.9	6	B9J08_004100, B9J08_004101	None	None	B9J08_001516, B9J08_001517, B9J08_001518, B9J08_001519, B9J08_001520, B9J08_001521, B9J08_001522, B9J08_001523, B9J08_001524, B9J08_001525, B9J08_001526, B9J08_001527, B9J08_001528, B9J08_001529	BJ908_004895, BJ908_004896	B9J08_004103, B9J08_004104, B9J08_004105, B9J08_004106, B9J08_004107, B9J08_004108, B9J08_004109, B9J08_004110, B9J08_004111, B9J08_004112	None	B9J08_002237, B9J08_002238, B9J08_002239	None	None	None
J-1	AMS5017	IV	7.1 3,189,700 to 3,191,500 (1.8kb), 1.1 end to 850bp (0.8kb), 3.1 1,020,825 to 1,046,925 (26.1kb), 9.1 1,002,200 - end (5kb), 6.1 end to 5,760 (5.8kb)	39.5	5	B9J08_004101	None	None	B9J08_001521, B9J08_001522, B9J08_001523, B9J08_001524, B9J08_001525, B9J08_001526, B9J08_001527, B9J08_001528, B9J08_001529	BJ908_004895, BJ908_004896	None	None	B9J08_002237, B9J08_002238, B9J08_002239	None	None	None
K-1	AMS5019	IV	7.1 3,168,560 to 3,192,740 (24.2kb), 1.1 end to 850bp (0.8kb), 3.1 1,005,250 to 1,046,925 (41.7kb), 9.1 1,002,200 - end (5kb), 6.1 end to 5,760 (5.8kb)	77.5	5	B9J08_004097, B9J08_004098, B9J08_004099, B9J08_004100, B9J08_004101	None	None	B9J08_001516, B9J08_001517, B9J08_001518, B9J08_001519, B9J08_001520, B9J08_001521, B9J08_001522, B9J08_001523, B9J08_001524, B9J08_001525, B9J08_001526, B9J08_001527, B9J08_001528, B9J08_001529	BJ908_004895, BJ908_004896	None	None	B9J08_002237, B9J08_002238, B9J08_002239	None	None	None
L-1	AMS5020	IV	7.1 3,189,700 to 3,191,500 (1.8kb), 1.1 end to 850bp (0.8kb), 3.1 1,020,825 to 1,046,925 (26.1kb), 9.1 1,002,200 - end (5kb), 6.1 end to 5,760 (5.8kb)	39.5	5	B9J08_004101	None	None	B9J08_001521, B9J08_001522, B9J08_001523, B9J08_001524, B9J08_001525, B9J08_001526, B9J08_001527, B9J08_001528, B9J08_001529	BJ908_004895, BJ908_004896	None	None	B9J08_002237, B9J08_002238, B9J08_002239	None	None	None
M-1	AMS5021	IV	7.1 3,185,760 to 3,191,500 (5.8kb), 1.1 end to 850bp (0.8kb), 3.1 1,020,475 to 1,046,925 (26.5kb), 9.1 1,002,200 - end (5kb), 6.1 end to 5,760 (5.8kb)	43.9	5	B9J08_004100, B9J08_004101	None	None	B9J08_001521, B9J08_001522, B9J08_001523, B9J08_001524, B9J08_001525, B9J08_001526, B9J08_001527, B9J08_001528, B9J08_001529	BJ908_004895, BJ908_004896	None	None	B9J08_002237, B9J08_002238, B9J08_002239	None	None	None
N-1	AMS5022	IV	7.1 3,179,475 to 3,191,500 (12kb), 1.1 end to 850bp (0.8kb), 3.1 1,020,825 to 1,046,925 (26.1kb), 9.1 1,002,200 - end (5kb), 6.1 end to 5,760 (5.8kb)	49.7	5	B9J08_004099, B9J08_004100, B9J08_004101	None	None	B9J08_001521, B9J08_001522, B9J08_001523, B9J08_001524, B9J08_001525, B9J08_001526, B9J08_001527, B9J08_001528, B9J08_001529	BJ908_004895, BJ908_004896	None	None	B9J08_002237, B9J08_002238, B9J08_002239	None	None	None
O-1	AMS5023	IV	7.1 3,189,700 to 3,191,500 (1.8kb), 1.1 end to 850bp (0.8kb), 3.1 1,020,475 to 1,046,925 (26.5kb), 9.1 1,002,200 - end (5kb), 6.1 end to 5,760 (5.8kb)	39.9	5	B9J08_004101	None	None	B9J08_001521, B9J08_001522, B9J08_001523, B9J08_001524, B9J08_001525, B9J08_001526, B9J08_001527, B9J08_001528, B9J08_001529	BJ908_004895, BJ908_004896	None	None	B9J08_002237, B9J08_002238, B9J08_002239	None	None	None
P-1	AMS5024	IV	7.1 3,189,700 to 3,191,500 (1.8kb), 1.1 end to 850bp (0.8kb), 3.1 1,020,475 to 1,046,925 (26.5kb), 9.1 1,002,200 - end (5kb), 6.1 end to 5,760 (5.8kb)	39.9	5	B9J08_004101	None	None	B9J08_001521, B9J08_001522, B9J08_001523, B9J08_001524, B9J08_001525, B9J08_001526, B9J08_001527, B9J08_001528, B9J08_001529	BJ908_004895, BJ908_004896	None	None	B9J08_002237, B9J08_002238, B9J08_002239	None	None	None
Q-1	AMS5026	IV	7.1 3,189,700 to 3,191,500 (1.8kb), 1.1 end to 850bp (0.8kb), 3.1 1,020,475 to 1,046,925 (26.5kb), 9.1 1,002,200 - end (5kb), 6.1 end to 5,760 (5.8kb)	39.9	5	B9J08_004101	None	None	B9J08_001521, B9J08_001522, B9J08_001523, B9J08_001524, B9J08_001525, B9J08_001526, B9J08_001527, B9J08_001528, B9J08_001529	BJ908_004895, BJ908_004896	None	None	B9J08_002237, B9J08_002238, B9J08_002239	None	None	None
A-256A	AMS5029	I	7.1 3,190,400 to end (5.5kb), 9.1 1,002,650 to end (4.6kb)	10.1	2	B9J08_004101, B9J08_004102	None	None	None	BJ908_004895, BJ908_004896	None	None	None	None	None	None
A-256B	AMS5041	I	7.1 3,190,500 to end (5.5kb), 9.1 1,002,650 to end (4.6kb)	10.1	2	B9J08_004101, B9J08_004102	None	None	None	BJ908_004895, BJ908_004896	None	None	None	None	None	None
B-256	AMS5030	I	9.1 1,002,650 to end (4.6kb)	4.6	1	None	None	None	None	BJ908_004895, BJ908_004896	None	None	None	None	None	None
C-256	AMS5035	I	9.1 1,002,650 to end (4.6kb)	4.6	1	None	None	None	None	BJ908_004895, BJ908_004896	None	None	None	None	None	None
D-256	AMS5042	I	9.1 1,002,650 to end (4.6kb)	4.6	1	None	None	None	None	BJ908_004895, BJ908_004896	None	None	None	None	None	None
E-256	AMS5044	I	8.1 end to 8,300 (8.3kb)	8.3	1	None	None	None	None	None	B9J08_004103, B9J08_004104, B9J08_004105	None	None	None	None	None
F-256	AMS5045	I	9.1 1,002,650 to end (4.6kb)	4.6	1	None	None	None	None	BJ908_004895, BJ908_004896	None	None	None	None	None	None
G-256	AMS5031	IV	7.1 3,189,700 to 3,191,500 (1.8kb), 1.1 end to 850bp (0.8kb), 3.1 1,020,825 to 1,046,925 (26.1kb), 9.1 1,002,200 - end (5kb), 6.1 end to 5,760 (5.8kb)	39.5	5	B9J08_004101	None	None	B9J08_001521, B9J08_001522, B9J08_001523, B9J08_001524, B9J08_001525, B9J08_001526, B9J08_001527, B9J08_001528, B9J08_001529	BJ908_004895, BJ908_004896	None	None	B9J08_002237, B9J08_002238, B9J08_002239	None	None	None
H-256	AMS5032	IV	7.1 3,168,560 to 3,192,740 (24.2kb), 1.1 end to 850bp (0.8kb), 3.1 1,005,250 to 1,046,925 (41.7kb), 9.1 1,002,200 - end (5kb), 6.1 end to 5,760 (5.8kb)	77.5	5	B9J08_004097, B9J08_004098, B9J08_004099, B9J08_004100, B9J08_004101	None	None	B9J08_001516, B9J08_001517, B9J08_001518, B9J08_001519, B9J08_001520, B9J08_001521, B9J08_001522, B9J08_001523, B9J08_001524, B9J08_001525, B9J08_001526, B9J08_001527, B9J08_001528, B9J08_001529	BJ908_004895, BJ908_004896	None	None	B9J08_002237, B9J08_002238, B9J08_002239	None	None	None
I-256	AMS5033	IV	7.1 3,185,760 to 3,191,500 (5.8kb), 1.1 end to 850bp (0.8kb), 3.1 1,005,250 to 1,046,925 (41.7kb), 9.1 1,002,200 - end (5kb), 8.1 end to 44,840bp (44.8kb), 6.1 end to 5,760 (5.8kb)	103.9	6	B9J08_004100, B9J08_004101	None	None	B9J08_001516, B9J08_001517, B9J08_001518, B9J08_001519, B9J08_001520, B9J08_001521, B9J08_001522, B9J08_001523, B9J08_001524, B9J08_001525, B9J08_001526, B9J08_001527, B9J08_001528, B9J08_001529	BJ908_004895, BJ908_004896	B9J08_004103, B9J08_004104, B9J08_004105, B9J08_004106, B9J08_004107, B9J08_004108, B9J08_004109, B9J08_004110, B9J08_004111, B9J08_004112	None	B9J08_002237, B9J08_002238, B9J08_002239	None	None	None
J-356	AMS5034	IV	7.1 3,189,700 to 3,191,500 (1.8kb), 1.1 end to 850bp (0.8kb), 3.1 1,020,825 to 1,046,925 (26.1kb), 9.1 1,002,200 - end (5kb), 6.1 end to 5,760 (5.8kb)	39.5	5	B9J08_004101	None	None	B9J08_001521, B9J08_001522, B9J08_001523, B9J08_001524, B9J08_001525, B9J08_001526, B9J08_001527, B9J08_001528, B9J08_001529	BJ908_004895, BJ908_004896	None	None	B9J08_002237, B9J08_002238, B9J08_002239	None	None	None
K-256	AMS5036	IV	7.1 3,168,560 to 3,192,740 (24.2kb), 1.1 end to 850bp (0.8kb), 3.1 1,005,250 to 1,046,925 (41.7kb), 9.1 1,002,200 - end (5kb), 6.1 end to 5,760 (5.8kb)	77.5	5	B9J08_004097, B9J08_004098, B9J08_004099, B9J08_004100, B9J08_004101	None	None	B9J08_001516, B9J08_001517, B9J08_001518, B9J08_001519, B9J08_001520, B9J08_001521, B9J08_001522, B9J08_001523, B9J08_001524, B9J08_001525, B9J08_001526, B9J08_001527, B9J08_001528, B9J08_001529	BJ908_004895, BJ908_004896	None	None	B9J08_002237, B9J08_002238, B9J08_002239	None	None	None
L-256	AMS5037	IV	7.1 3,189,700 to 3,191,500 (1.8kb), 1.1 end to 850bp (0.8kb), 3.1 1,020,825 to 1,046,925 (26.1kb), 9.1 1,002,200 - end (5kb), 6.1 end to 5,760 (5.8kb)	39.5	5	B9J08_004101	None	None	B9J08_001521, B9J08_001522, B9J08_001523, B9J08_001524, B9J08_001525, B9J08_001526, B9J08_001527, B9J08_001528, B9J08_001529	BJ908_004895, BJ908_004896	None	None	B9J08_002237, B9J08_002238, B9J08_002239	None	None	None
M-256	AMS5038	IV	7.1 3,185,760 to 3,191,500 (5.8kb), 1.1 end to 850bp (0.8kb), 3.1 1,020,475 to 1,046,925 (26.5kb), 9.1 1,002,200 - end (5kb), 6.1 end to 5,760 (5.8kb)	43.9	5	B9J08_004100, B9J08_004101	None	None	B9J08_001521, B9J08_001522, B9J08_001523, B9J08_001524, B9J08_001525, B9J08_001526, B9J08_001527, B9J08_001528, B9J08_001529	BJ908_004895, BJ908_004896	None	None	B9J08_002237, B9J08_002238, B9J08_002239	None	None	None
N-256	AMS5039	IV	NA	NA	NA	NA	NA	NA	NA	NA	NA	NA	NA	NA	NA	NA
O-256	AMS5040	IV	7.1 3,189,700 to 3,191,500 (1.8kb), 1.1 end to 850bp (0.8kb), 3.1 1,020,475 to 1,046,925 (26.5kb), 9.1 1,002,200 - end (5kb), 6.1 end to 5,760 (5.8kb)	39.9	5	B9J08_004101	None	None	B9J08_001521, B9J08_001522, B9J08_001523, B9J08_001524, B9J08_001525, B9J08_001526, B9J08_001527, B9J08_001528, B9J08_001529	BJ908_004895, BJ908_004896	None	None	B9J08_002237, B9J08_002238, B9J08_002239	None	None	None
Q-256	AMS5043	IV	7.1 3,189,700 to 3,191,500 (1.8kb), 1.1 end to 850bp, 3.1 1,020,475 to 1,046,925 (26.5kb), 9.1 1,002,200 - end (5kb), 6.1 end to 5,760 (5.8kb)	39.9	5	B9J08_004101	None	None	B9J08_001521, B9J08_001522, B9J08_001523, B9J08_001524, B9J08_001525, B9J08_001526, B9J08_001527, B9J08_001528, B9J08_001529	BJ908_004895, BJ908_004896	None	None	B9J08_002237, B9J08_002238, B9J08_002239	None	None	None
B-1-1	AMS5550	I	9.1 1,002,650 to end (4.6kb)	4.6	1	None	None	None	None	BJ908_004895, BJ908_004896	None	None	None	None	None	None
B-1-2	AMS5551	I	7.1 3,181,525 to end (14kb), 9.1 1,002,650 to end (4.6kb)	18.6	2	B9J08_004099, B9J08_004100, B9J08_004101, B9J08_004102	None	None	None	BJ908_004895, BJ908_004896	None	None	None	None	None	None
B-1-3	AMS5552	I	9.1 1,002,650 to end (4.6kb)	4.6	1	None	None	None	None	BJ908_004895, BJ908_004896	None	None	None	None	None	None
B-1-4	AMS5553	I	9.1 1,002,650 to end (4.6kb)	4.6	1	None	None	None	None	BJ908_004895, BJ908_004896	None	None	None	None	None	None
B-1-5	AMS5554	I	9.1 1,002,650 to end (4.6kb)	4.6	1	None	None	None	None	BJ908_004895, BJ908_004896	None	None	None	None	None	None
B-1-6	AMS5555	I	9.1 1,002,650 to end (4.6kb)	4.6	1	None	None	None	None	BJ908_004895, BJ908_004896	None	None	None	None	None	None
I-1-1	AMS5556	IV	7.1 3,185,760 to 3,191,500 (5.8kb), 1.1 end to 850bp (0.8kb), 3.1 1,005,250 to 1,046,925 (41.7kb), 9.1 1,002,200 - end (5kb), 8.1 end to 44,840bp (44.8kb), 6.1 end to 5,760 (5.8kb)	103.9	6	B9J08_004100, B9J08_004101	None	None	B9J08_001516, B9J08_001517, B9J08_001518, B9J08_001519, B9J08_001520, B9J08_001521, B9J08_001522, B9J08_001523, B9J08_001524, B9J08_001525, B9J08_001526, B9J08_001527, B9J08_001528, B9J08_001529	BJ908_004895, BJ908_004896	B9J08_004103, B9J08_004104, B9J08_004105, B9J08_004106, B9J08_004107, B9J08_004108, B9J08_004109, B9J08_004110, B9J08_004111, B9J08_004112	None	B9J08_002237, B9J08_002238, B9J08_002239	None	None	None
I-1-2	AMS5557	IV	7.1 3,185,760 to 3,191,500 (5.8kb), 1.1 end to 850bp (0.8kb), 3.1 1,005,250 to 1,046,925 (41.7kb), 9.1 1,002,200 - end (5kb), 8.1 end to 44,840bp (44.8kb), 6.1 end to 5,760 (5.8kb)	103.9	6	B9J08_004100, B9J08_004101	None	None	B9J08_001516, B9J08_001517, B9J08_001518, B9J08_001519, B9J08_001520, B9J08_001521, B9J08_001522, B9J08_001523, B9J08_001524, B9J08_001525, B9J08_001526, B9J08_001527, B9J08_001528, B9J08_001529	BJ908_004895, BJ908_004896	B9J08_004103, B9J08_004104, B9J08_004105, B9J08_004106, B9J08_004107, B9J08_004108, B9J08_004109, B9J08_004110, B9J08_004111, B9J08_004112	None	B9J08_002237, B9J08_002238, B9J08_002239	None	None	None
I-1-3	AMS5558	IV	7.1 3,185,760 to 3,191,500 (5.8kb), 1.1 end to 850bp (0.8kb), 3.1 1,005,250 to 1,046,925 (41.7kb), 9.1 1,002,200 - end (5kb), 8.1 end to 44,840bp (44.8kb), 6.1 end to 5,760 (5.8kb)	103.9	6	B9J08_004100, B9J08_004101	None	None	B9J08_001516, B9J08_001517, B9J08_001518, B9J08_001519, B9J08_001520, B9J08_001521, B9J08_001522, B9J08_001523, B9J08_001524, B9J08_001525, B9J08_001526, B9J08_001527, B9J08_001528, B9J08_001529	BJ908_004895, BJ908_004896	B9J08_004103, B9J08_004104, B9J08_004105, B9J08_004106, B9J08_004107, B9J08_004108, B9J08_004109, B9J08_004110, B9J08_004111, B9J08_004112	None	B9J08_002237, B9J08_002238, B9J08_002239	None	None	None
I-1-4	AMS5559	IV	7.1 3,185,760 to 3,191,500 (5.8kb), 1.1 end to 850bp (0.8kb), 3.1 1,005,250 to 1,046,925 (41.7kb), 9.1 1,002,200 - end (5kb), 8.1 end to 44,840bp (44.8kb), 6.1 end to 5,760 (5.8kb)	103.9	6	B9J08_004100, B9J08_004101	None	None	B9J08_001516, B9J08_001517, B9J08_001518, B9J08_001519, B9J08_001520, B9J08_001521, B9J08_001522, B9J08_001523, B9J08_001524, B9J08_001525, B9J08_001526, B9J08_001527, B9J08_001528, B9J08_001529	BJ908_004895, BJ908_004896	B9J08_004103, B9J08_004104, B9J08_004105, B9J08_004106, B9J08_004107, B9J08_004108, B9J08_004109, B9J08_004110, B9J08_004111, B9J08_004112	None	B9J08_002237, B9J08_002238, B9J08_002239	None	None	None
I-1-5	AMS5560	IV	7.1 3,185,760 to 3,191,500 (5.8kb), 1.1 end to 850bp (0.8kb), 3.1 1,005,250 to 1,046,925 (41.7kb), 9.1 1,002,200 - end (5kb), 8.1 end to 44,840bp (44.8kb), 6.1 end to 5,760 (5.8kb)	103.9	6	B9J08_004100, B9J08_004101	None	None	B9J08_001516, B9J08_001517, B9J08_001518, B9J08_001519, B9J08_001520, B9J08_001521, B9J08_001522, B9J08_001523, B9J08_001524, B9J08_001525, B9J08_001526, B9J08_001527, B9J08_001528, B9J08_001529	BJ908_004895, BJ908_004896	B9J08_004103, B9J08_004104, B9J08_004105, B9J08_004106, B9J08_004107, B9J08_004108, B9J08_004109, B9J08_004110, B9J08_004111, B9J08_004112	None	B9J08_002237, B9J08_002238, B9J08_002239	None	None	None
I-1-6	AMS5561	IV	7.1 3,185,760 to 3,191,500 (5.8kb), 1.1 end to 850bp (0.8kb), 3.1 1,005,250 to 1,046,925 (41.7kb), 9.1 983,780-992,630 (8.8kb) + 993,220-995,270 (2kb) + 1,002,200 - end (5kb), 8.1 end to 44,840bp (44.8kb), 6.1 end to 5,760 (5.8kb)	114.7	6	B9J08_004100, B9J08_004101	None	None	B9J08_001516, B9J08_001517, B9J08_001518, B9J08_001519, B9J08_001520, B9J08_001521, B9J08_001522, B9J08_001523, B9J08_001524, B9J08_001525, B9J08_001526, B9J08_001527, B9J08_001528, B9J08_001529	BJ908_004893, BJ908_004894, BJ908_004895, BJ908_004896	B9J08_004103, B9J08_004104, B9J08_004105, B9J08_004106, B9J08_004107, B9J08_004108, B9J08_004109, B9J08_004110, B9J08_004111, B9J08_004112	None	B9J08_002237, B9J08_002238, B9J08_002239	None	None	None
K-1-1	AMS5562	IV	7.1 3,168,560 to 3,192,740 (24.2kb), 1.1 end to 850bp (0.8kb), 3.1 1,005,250 to 1,046,925 (41.7kb), 9.1 1,002,200 to end (5kb), 6.1 end to 5,760 (5.8kb)	77.5	5	B9J08_004097, B9J08_004098, B9J08_004099, B9J08_004100, B9J08_004101	None	None	B9J08_001516, B9J08_001517, B9J08_001518, B9J08_001519, B9J08_001520, B9J08_001521, B9J08_001522, B9J08_001523, B9J08_001524, B9J08_001525, B9J08_001526, B9J08_001527, B9J08_001528, B9J08_001529	BJ908_004895, BJ908_004896	None	None	B9J08_002237, B9J08_002238, B9J08_002239	None	None	None
K-1-2	AMS5563	IV	7.1 3,168,560 to 3,192,740 (24.2kb), 1.1 end to 850bp (0.8kb), 3.1 1,005,250 to 1,046,925 (41.7kb), 9.1 1,002,200 to end (5kb), 6.1 end to 5,760 (5.8kb)	77.5	5	B9J08_004097, B9J08_004098, B9J08_004099, B9J08_004100, B9J08_004101	None	None	B9J08_001516, B9J08_001517, B9J08_001518, B9J08_001519, B9J08_001520, B9J08_001521, B9J08_001522, B9J08_001523, B9J08_001524, B9J08_001525, B9J08_001526, B9J08_001527, B9J08_001528, B9J08_001529	BJ908_004895, BJ908_004896	None	None	B9J08_002237, B9J08_002238, B9J08_002239	None	None	None
K-1-3	AMS5564	IV	7.1 3,168,560 to 3,192,740 (24.2kb), 1.1 end to 850bp (0.8kb), 3.1 1,005,250 to 1,046,925 (41.7kb), 9.1 1,002,200 to end (5kb), 6.1 end to 5,760 (5.8kb)	77.5	5	B9J08_004097, B9J08_004098, B9J08_004099, B9J08_004100, B9J08_004101	None	None	B9J08_001516, B9J08_001517, B9J08_001518, B9J08_001519, B9J08_001520, B9J08_001521, B9J08_001522, B9J08_001523, B9J08_001524, B9J08_001525, B9J08_001526, B9J08_001527, B9J08_001528, B9J08_001529	BJ908_004895, BJ908_004896	None	None	B9J08_002237, B9J08_002238, B9J08_002239	None	None	None
K-1-4	AMS5565	IV	7.1 3,168,560 to 3,192,740 (24.2kb), 1.1 end to 850bp (0.8kb), 3.1 1,005,250 to 1,046,925 (41.7kb), 9.1 13,250 to 30,475 (17.2kb), 9.1 1,002,200 to end (5kb), 6.1 end to 5,760 (5.8kb)	94.7	6	B9J08_004097, B9J08_004098, B9J08_004099, B9J08_004100, B9J08_004101	None	None	B9J08_001516, B9J08_001517, B9J08_001518, B9J08_001519, B9J08_001520, B9J08_001521, B9J08_001522, B9J08_001523, B9J08_001524, B9J08_001525, B9J08_001526, B9J08_001527, B9J08_001528, B9J08_001529	BJ908_004471, BJ908_004472, BJ908_004473, BJ908_004474, BJ908_004475, BJ908_004476, BJ908_004477, BJ908_004895, BJ908_004896	None	None	B9J08_002237, B9J08_002238, B9J08_002239	None	None	None
K-1-5	AMS5566	IV	7.1 3,168,560 to 3,192,740 (24.2kb), 1.1 end to 850bp (0.8kb), 3.1 1,005,250 to 1,046,925 (41.7kb), 9.1 13,250 to 30,475 (17.2kb), 9.1 1,002,200 to end (5kb), 6.1 end to 5,760 (5.8kb)	94.7	6	B9J08_004097, B9J08_004098, B9J08_004099, B9J08_004100, B9J08_004101	None	None	B9J08_001516, B9J08_001517, B9J08_001518, B9J08_001519, B9J08_001520, B9J08_001521, B9J08_001522, B9J08_001523, B9J08_001524, B9J08_001525, B9J08_001526, B9J08_001527, B9J08_001528, B9J08_001529	BJ908_004471, BJ908_004472, BJ908_004473, BJ908_004474, BJ908_004475, BJ908_004476, BJ908_004477, BJ908_004895, BJ908_004896	None	None	B9J08_002237, B9J08_002238, B9J08_002239	None	None	None
K-1-6	AMS5567	IV	7.1 3,168,560 to 3,192,740 (24.2kb), 1.1 end to 12,140 (12.1kb), 3.1 1,005,250 to 1,046,925 (41.7kb), 9.1 13,250 to 30,475 (17.2kb), 9.1 1,002,200 to end (5kb), 6.1 end to 5,760 (5.8kb)	106	6	B9J08_004097, B9J08_004098, B9J08_004099, B9J08_004100, B9J08_004101	None	B9J08_000001, B9J08_000002, B9J08_000003, B9J08_000004	B9J08_001516, B9J08_001517, B9J08_001518, B9J08_001519, B9J08_001520, B9J08_001521, B9J08_001522, B9J08_001523, B9J08_001524, B9J08_001525, B9J08_001526, B9J08_001527, B9J08_001528, B9J08_001529	BJ908_004471, BJ908_004472, BJ908_004473, BJ908_004474, BJ908_004475, BJ908_004476, BJ908_004477, BJ908_004895, BJ908_004896	None	None	B9J08_002237, B9J08_002238, B9J08_002239	None	None	None
K-256-1	AMS5126	IV	7.1 3,167,450 to 3,192,740 (25.3kb), 1.1 end to 850bp (0.8kb), 3.1 1,005,250 to 1,046,925 (41.7kb), 9.1 13,250 to 30,450 (17.2kb), 9.1 1,002,200 - end (5kb), 6.1 end to 5,760 (5.8kb)	95.8	6	B9J08_004096, B9J08_004097, B9J08_004098, B9J08_004099, B9J08_004100, B9J08_004101	None	None	B9J08_001516, B9J08_001517, B9J08_001518, B9J08_001519, B9J08_001520, B9J08_001521, B9J08_001522, B9J08_001523, B9J08_001524, B9J08_001525, B9J08_001526, B9J08_001527, B9J08_001528, B9J08_001529	BJ908_004471, BJ908_004472, BJ908_004473, BJ908_004474, BJ908_004475, BJ908_004476, BJ908_004477, BJ908_004895, BJ908_004896	None	None	B9J08_002237, B9J08_002238, B9J08_002239	None	None	None
K-256-2	AMS5127	IV	7.1 3,168,560 to 3,192,740 (24.2kb), 1.1 end to 850bp (0.8kb), 3.1 1,005,250 to 1,046,925 (41.7kb), 9.1 1,002,200 - end (5kb), 8.1 end to 45,875 (45.9kb), 6.1 end to 5,760 (5.8kb)	123.4	6	B9J08_004097, B9J08_004098, B9J08_004099, B9J08_004100, B9J08_004101	None	None	B9J08_001516, B9J08_001517, B9J08_001518, B9J08_001519, B9J08_001520, B9J08_001521, B9J08_001522, B9J08_001523, B9J08_001524, B9J08_001525, B9J08_001526, B9J08_001527, B9J08_001528, B9J08_001529	BJ908_004895, BJ908_004896	B9J08_004103, B9J08_004104, B9J08_004105, B9J08_004106, B9J08_004107, B9J08_004108, B9J08_004109, B9J08_004110, B9J08_004111, B9J08_004112	None	B9J08_002237, B9J08_002238, B9J08_002239	None	None	None
K-256-3	AMS5128	IV	7.1 3,168,560 to 3,192,740 (24.2kb), 1.1 end to 850bp (0.8kb), 3.1 1,005,250 to 1,046,925 (41.7kb), 9.1 1,002,200 - end (5kb), 8.1 end to 45,875 (45.9kb), 6.1 end to 5,760 (5.8kb)	123.4	6	B9J08_004097, B9J08_004098, B9J08_004099, B9J08_004100, B9J08_004101	None	None	B9J08_001516, B9J08_001517, B9J08_001518, B9J08_001519, B9J08_001520, B9J08_001521, B9J08_001522, B9J08_001523, B9J08_001524, B9J08_001525, B9J08_001526, B9J08_001527, B9J08_001528, B9J08_001529	BJ908_004895, BJ908_004896	B9J08_004103, B9J08_004104, B9J08_004105, B9J08_004106, B9J08_004107, B9J08_004108, B9J08_004109, B9J08_004110, B9J08_004111, B9J08_004112	None	B9J08_002237, B9J08_002238, B9J08_002239	None	None	None
K-256-4	AMS5129	IV	7.1 3,168,560 to 3,192,740 (24.2kb), 1.1 end to 850bp (0.8kb), 3.1 1,005,250 to 1,046,925 (41.7kb), 9.1 1,002,200 - end (5kb), 8.1 end to 45,875 (45.9kb), 6.1 end to 5,760 (5.8kb)	123.4	6	B9J08_004097, B9J08_004098, B9J08_004099, B9J08_004100, B9J08_004101	None	None	B9J08_001516, B9J08_001517, B9J08_001518, B9J08_001519, B9J08_001520, B9J08_001521, B9J08_001522, B9J08_001523, B9J08_001524, B9J08_001525, B9J08_001526, B9J08_001527, B9J08_001528, B9J08_001529	BJ908_004895, BJ908_004896	B9J08_004103, B9J08_004104, B9J08_004105, B9J08_004106, B9J08_004107, B9J08_004108, B9J08_004109, B9J08_004110, B9J08_004111, B9J08_004112	None	B9J08_002237, B9J08_002238, B9J08_002239	None	None	None
K-256-5	AMS5130	IV	7.1 3,168,560 to 3,192,740 (24.2kb), 1.1 end to 850bp (0.8kb), 3.1 1,005,250 to 1,046,925 (41.7kb), 9.1 1,002,200 - end (5kb), 8.1 end to 45,875 (45.9kb), 6.1 end to 5,760 (5.8kb)	123.4	6	B9J08_004097, B9J08_004098, B9J08_004099, B9J08_004100, B9J08_004101	None	None	B9J08_001516, B9J08_001517, B9J08_001518, B9J08_001519, B9J08_001520, B9J08_001521, B9J08_001522, B9J08_001523, B9J08_001524, B9J08_001525, B9J08_001526, B9J08_001527, B9J08_001528, B9J08_001529	BJ908_004895, BJ908_004896	B9J08_004103, B9J08_004104, B9J08_004105, B9J08_004106, B9J08_004107, B9J08_004108, B9J08_004109, B9J08_004110, B9J08_004111, B9J08_004112	None	B9J08_002237, B9J08_002238, B9J08_002239	None	None	None
K-256-6	AMS5131	IV	7.1 3,168,560 to 3,192,740 (24.2kb), 1.1 end to 850bp (0.8kb), 3.1 1,005,250 to 1,046,925 (41.7kb), 9.1 13,250 to 30,450 (17.2kb), 9.1 1,002,200 - end (5kb), 6.1 end to 5,760 (5.8kb)	94.7	6	B9J08_004097, B9J08_004098, B9J08_004099, B9J08_004100, B9J08_004101	None	None	B9J08_001516, B9J08_001517, B9J08_001518, B9J08_001519, B9J08_001520, B9J08_001521, B9J08_001522, B9J08_001523, B9J08_001524, B9J08_001525, B9J08_001526, B9J08_001527, B9J08_001528, B9J08_001529	BJ908_004471, BJ908_004472, BJ908_004473, BJ908_004474, BJ908_004475, BJ908_004476, BJ908_004477, BJ908_004895, BJ908_004896	None	None	B9J08_002237, B9J08_002238, B9J08_002239	None	None	None
K-256-7	AMS5132	IV	7.1 3,168,560 to 3,192,740 (24.2kb), 1.1 end to 850bp (0.8kb), 3.1 1,005,250 to 1,046,925 (41.7kb), 9.1 13,250 to 30,450 (17.2kb), 9.1 1,002,200 - end (5kb), 6.1 end to 5,760 (5.8kb)	94.7	6	B9J08_004097, B9J08_004098, B9J08_004099, B9J08_004100, B9J08_004101	None	None	B9J08_001516, B9J08_001517, B9J08_001518, B9J08_001519, B9J08_001520, B9J08_001521, B9J08_001522, B9J08_001523, B9J08_001524, B9J08_001525, B9J08_001526, B9J08_001527, B9J08_001528, B9J08_001529	BJ908_004471, BJ908_004472, BJ908_004473, BJ908_004474, BJ908_004475, BJ908_004476, BJ908_004477, BJ908_004895, BJ908_004896	None	None	B9J08_002237, B9J08_002238, B9J08_002239	None	None	None
K-256-8	AMS5133	IV	7.1 3,168,560 to 3,192,740 (24.2kb), 1.1 end to 850bp (0.8kb), 3.1 1,005,250 to 1,046,925 (41.7kb), 9.1 13,250 to 30,450 (17.2kb), 9.1 1,002,200 - end (5kb), 6.1 end to 5,760 (5.8kb)	94.7	6	B9J08_004097, B9J08_004098, B9J08_004099, B9J08_004100, B9J08_004101	None	None	B9J08_001516, B9J08_001517, B9J08_001518, B9J08_001519, B9J08_001520, B9J08_001521, B9J08_001522, B9J08_001523, B9J08_001524, B9J08_001525, B9J08_001526, B9J08_001527, B9J08_001528, B9J08_001529	BJ908_004471, BJ908_004472, BJ908_004473, BJ908_004474, BJ908_004475, BJ908_004476, BJ908_004477, BJ908_004895, BJ908_004896	None	None	B9J08_002237, B9J08_002238, B9J08_002239	None	None	None
K-256-9	AMS5134	IV	7.1 3,168,560 to 3,192,740 (24.2kb), 1.1 end to 850bp (0.8kb), 3.1 1,005,250 to 1,046,925 (41.7kb), 9.1 1,002,200 - end (5kb), 8.1 end to 45,875 (45.9kb), 6.1 end to 5,760 (5.8kb)	123.4	6	B9J08_004097, B9J08_004098, B9J08_004099, B9J08_004100, B9J08_004101	None	None	B9J08_001516, B9J08_001517, B9J08_001518, B9J08_001519, B9J08_001520, B9J08_001521, B9J08_001522, B9J08_001523, B9J08_001524, B9J08_001525, B9J08_001526, B9J08_001527, B9J08_001528, B9J08_001529	BJ908_004895, BJ908_004896	B9J08_004103, B9J08_004104, B9J08_004105, B9J08_004106, B9J08_004107, B9J08_004108, B9J08_004109, B9J08_004110, B9J08_004111, B9J08_004112	None	B9J08_002237, B9J08_002238, B9J08_002239	None	None	None
K-256-10	AMS5135	IV	7.1 3,168,560 to 3,192,740 (24.2kb), 1.1 end to 850bp (0.8kb), 3.1 1,005,250 to 1,046,925 (41.7kb), 9.1 1,002,200 - end (5kb), 8.1 end to 45,875 (45.9kb), 6.1 end to 5,760 (5.8kb)	123.4	6	B9J08_004097, B9J08_004098, B9J08_004099, B9J08_004100, B9J08_004101	None	None	B9J08_001516, B9J08_001517, B9J08_001518, B9J08_001519, B9J08_001520, B9J08_001521, B9J08_001522, B9J08_001523, B9J08_001524, B9J08_001525, B9J08_001526, B9J08_001527, B9J08_001528, B9J08_001529	BJ908_004895, BJ908_004896	B9J08_004103, B9J08_004104, B9J08_004105, B9J08_004106, B9J08_004107, B9J08_004108, B9J08_004109, B9J08_004110, B9J08_004111, B9J08_004112	None	B9J08_002237, B9J08_002238, B9J08_002239	None	None	None
K-256-11	AMS5136	IV	7.1 3,168,560 to 3,192,740 (24.2kb), 1.1 end to 850bp (0.8kb), 3.1 1,005,300 to 1,046,925 (41.7kb), 9.1 13,250 to 30,450 (17.2kb), 9.1 1,002,200 - end (5kb), 6.1 end to 5,760 (5.8kb), 12.1 56,050 to 58,625 (2.6kb)	97.3	7	B9J08_004097, B9J08_004098, B9J08_004099, B9J08_004100, B9J08_004101	None	None	B9J08_001516, B9J08_001517, B9J08_001518, B9J08_001519, B9J08_001520, B9J08_001521, B9J08_001522, B9J08_001523, B9J08_001524, B9J08_001525, B9J08_001526, B9J08_001527, B9J08_001528, B9J08_001529	BJ908_004471, BJ908_004472, BJ908_004473, BJ908_004474, BJ908_004475, BJ908_004476, BJ908_004477, BJ908_004895, BJ908_004896	None	None	B9J08_002237, B9J08_002238, B9J08_002239	None	B9J08_005565	None
K-256-12	AMS5137	IV	7.1 3,168,560 to 3,192,740 (24.2kb), 1.1 end to 850bp (0.8kb), 3.1 1,005,250 to 1,046,925 (41.7kb), 9.1 1,002,200 - end (5kb), 8.1 end to 45,875 (45.9kb), 6.1 end to 5,760 (5.8kb)	123.4	6	B9J08_004097, B9J08_004098, B9J08_004099, B9J08_004100, B9J08_004101	None	None	B9J08_001516, B9J08_001517, B9J08_001518, B9J08_001519, B9J08_001520, B9J08_001521, B9J08_001522, B9J08_001523, B9J08_001524, B9J08_001525, B9J08_001526, B9J08_001527, B9J08_001528, B9J08_001529	BJ908_004895, BJ908_004896	B9J08_004103, B9J08_004104, B9J08_004105, B9J08_004106, B9J08_004107, B9J08_004108, B9J08_004109, B9J08_004110, B9J08_004111, B9J08_004112	None	B9J08_002237, B9J08_002238, B9J08_002239	None	None	None
K-256-13	AMS5138	IV	7.1 3,168,560 to 3,192,740 (24.2kb), 1.1 end to 850bp (0.8kb), 3.1 1,005,250 to 1,046,925 (41.7kb), 9.1 1,002,200 - end (5kb), 8.1 end to 45,875 (45.9kb), 6.1 end to 5,760 (5.8kb)	123.4	6	B9J08_004097, B9J08_004098, B9J08_004099, B9J08_004100, B9J08_004101	None	None	B9J08_001516, B9J08_001517, B9J08_001518, B9J08_001519, B9J08_001520, B9J08_001521, B9J08_001522, B9J08_001523, B9J08_001524, B9J08_001525, B9J08_001526, B9J08_001527, B9J08_001528, B9J08_001529	BJ908_004895, BJ908_004896	B9J08_004103, B9J08_004104, B9J08_004105, B9J08_004106, B9J08_004107, B9J08_004108, B9J08_004109, B9J08_004110, B9J08_004111, B9J08_004112	None	B9J08_002237, B9J08_002238, B9J08_002239	None	None	None
K-256-14	AMS5139	IV	7.1 3,168,560 to 3,192,740 (24.2kb), 1.1 end to 850bp (0.8kb), 3.1 1,005,250 to 1,046,925 (41.7kb), 9.1 13,250 to 30,450 (17.2kb), 9.1 1,002,200 - end (5kb), 6.1 end to 5,760 (5.8kb)	94.7	6	B9J08_004097, B9J08_004098, B9J08_004099, B9J08_004100, B9J08_004101	None	None	B9J08_001516, B9J08_001517, B9J08_001518, B9J08_001519, B9J08_001520, B9J08_001521, B9J08_001522, B9J08_001523, B9J08_001524, B9J08_001525, B9J08_001526, B9J08_001527, B9J08_001528, B9J08_001529	BJ908_004471, BJ908_004472, BJ908_004473, BJ908_004474, BJ908_004475, BJ908_004476, BJ908_004477, BJ908_004895, BJ908_004896	None	None	B9J08_002237, B9J08_002238, B9J08_002239	None	None	None
K-256-15	AMS5140	IV	7.1 3,168,560 to 3,192,740 (24.2kb), 1.1 end to 850bp (0.8kb), 3.1 1,005,250 to 1,046,925 (41.7kb), 9.1 1,002,200 - end (5kb), 8.1 end to 45,875 (45.9kb), 6.1 end to 5,760 (5.8kb)	123.4	6	B9J08_004097, B9J08_004098, B9J08_004099, B9J08_004100, B9J08_004101	None	None	B9J08_001516, B9J08_001517, B9J08_001518, B9J08_001519, B9J08_001520, B9J08_001521, B9J08_001522, B9J08_001523, B9J08_001524, B9J08_001525, B9J08_001526, B9J08_001527, B9J08_001528, B9J08_001529	BJ908_004895, BJ908_004896	B9J08_004103, B9J08_004104, B9J08_004105, B9J08_004106, B9J08_004107, B9J08_004108, B9J08_004109, B9J08_004110, B9J08_004111, B9J08_004112	None	B9J08_002237, B9J08_002238, B9J08_002239	None	None	None
K-256-16	AMS5141	IV	7.1 3,168,560 to 3,192,740 (24.2kb), 1.1 end to 850bp (0.8kb), 3.1 1,005,250 to 1,046,925 (41.7kb), 9.1 1,002,200 - end (5kb), 8.1 end to 45,875 (45.9kb), 6.1 end to 5,760 (5.8kb)	123.4	6	B9J08_004097, B9J08_004098, B9J08_004099, B9J08_004100, B9J08_004101	None	None	B9J08_001516, B9J08_001517, B9J08_001518, B9J08_001519, B9J08_001520, B9J08_001521, B9J08_001522, B9J08_001523, B9J08_001524, B9J08_001525, B9J08_001526, B9J08_001527, B9J08_001528, B9J08_001529	BJ908_004895, BJ908_004896	B9J08_004103, B9J08_004104, B9J08_004105, B9J08_004106, B9J08_004107, B9J08_004108, B9J08_004109, B9J08_004110, B9J08_004111, B9J08_004112	None	B9J08_002237, B9J08_002238, B9J08_002239	None	None	None
K-256-17	AMS5142	IV	7.1 3,168,560 to 3,192,740 (24.2kb), 1.1 end to 850bp (0.8kb), 3.1 1,005,250 to 1,046,925 (41.7kb), 9.1 1,002,200 - end (5kb), 8.1 end to 45,875 (45.9kb), 6.1 end to 5,760 (5.8kb)	123.4	6	B9J08_004097, B9J08_004098, B9J08_004099, B9J08_004100, B9J08_004101	None	None	B9J08_001516, B9J08_001517, B9J08_001518, B9J08_001519, B9J08_001520, B9J08_001521, B9J08_001522, B9J08_001523, B9J08_001524, B9J08_001525, B9J08_001526, B9J08_001527, B9J08_001528, B9J08_001529	BJ908_004895, BJ908_004896	B9J08_004103, B9J08_004104, B9J08_004105, B9J08_004106, B9J08_004107, B9J08_004108, B9J08_004109, B9J08_004110, B9J08_004111, B9J08_004112	None	B9J08_002237, B9J08_002238, B9J08_002239	None	None	None
K-256-18	AMS5143	IV	7.1 3,168,560 to 3,192,740 (24.2kb), 1.1 end to 850bp (0.8kb), 3.1 1,005,250 to 1,046,925 (41.7kb), 9.1 13,250 to 30,450 (17.2kb), 9.1 1,002,200 - end (5kb), 6.1 end to 5,760 (5.8kb)	94.7	6	B9J08_004097, B9J08_004098, B9J08_004099, B9J08_004100, B9J08_004101	None	None	B9J08_001516, B9J08_001517, B9J08_001518, B9J08_001519, B9J08_001520, B9J08_001521, B9J08_001522, B9J08_001523, B9J08_001524, B9J08_001525, B9J08_001526, B9J08_001527, B9J08_001528, B9J08_001529	BJ908_004471, BJ908_004472, BJ908_004473, BJ908_004474, BJ908_004475, BJ908_004476, BJ908_004477, BJ908_004895, BJ908_004896	None	None	B9J08_002237, B9J08_002238, B9J08_002239	None	None	None
K-256-19	AMS5144	IV	7.1 3,168,560 to 3,192,740 (24.2kb), 1.1 end to 850bp (0.8kb), 3.1 1,005,250 to 1,046,925 (41.7kb), 9.1 1,002,200 - end (5kb), 8.1 end to 45,875 (45.9kb), 6.1 end to 5,760 (5.8kb)	123.4	6	B9J08_004097, B9J08_004098, B9J08_004099, B9J08_004100, B9J08_004101	None	None	B9J08_001516, B9J08_001517, B9J08_001518, B9J08_001519, B9J08_001520, B9J08_001521, B9J08_001522, B9J08_001523, B9J08_001524, B9J08_001525, B9J08_001526, B9J08_001527, B9J08_001528, B9J08_001529	BJ908_004895, BJ908_004896	B9J08_004103, B9J08_004104, B9J08_004105, B9J08_004106, B9J08_004107, B9J08_004108, B9J08_004109, B9J08_004110, B9J08_004111, B9J08_004112	None	B9J08_002237, B9J08_002238, B9J08_002239	None	None	None
K-256-20	AMS5145	IV	7.1 3,168,560 to 3,192,740 (24.2kb), 1.1 end to 850bp (0.8kb), 3.1 1,005,250 to 1,046,925 (41.7kb), 9.1 13,250 to 30,450 (17.2kb), 9.1 1,002,200 - end (5kb), 6.1 end to 5,760 (5.8kb)	94.7	6	B9J08_004097, B9J08_004098, B9J08_004099, B9J08_004100, B9J08_004101	None	None	B9J08_001516, B9J08_001517, B9J08_001518, B9J08_001519, B9J08_001520, B9J08_001521, B9J08_001522, B9J08_001523, B9J08_001524, B9J08_001525, B9J08_001526, B9J08_001527, B9J08_001528, B9J08_001529	BJ908_004895, BJ908_004896	B9J08_004103, B9J08_004104, B9J08_004105, B9J08_004106, B9J08_004107, B9J08_004108, B9J08_004109, B9J08_004110, B9J08_004111, B9J08_004112	None	B9J08_002237, B9J08_002238, B9J08_002239	None	None	None
K-256-21	AMS5146	IV	7.1 3,168,560 to 3,192,740 (24.2kb), 1.1 end to 850bp (0.8kb), 3.1 1,005,250 to 1,046,925 (41.7kb), 9.1 13,250 to 30,450 (17.2kb), 9.1 1,002,200 - end (5kb), 6.1 end to 5,760 (5.8kb)	94.7	6	B9J08_004097, B9J08_004098, B9J08_004099, B9J08_004100, B9J08_004101	None	None	B9J08_001516, B9J08_001517, B9J08_001518, B9J08_001519, B9J08_001520, B9J08_001521, B9J08_001522, B9J08_001523, B9J08_001524, B9J08_001525, B9J08_001526, B9J08_001527, B9J08_001528, B9J08_001529	BJ908_004471, BJ908_004472, BJ908_004473, BJ908_004474, BJ908_004475, BJ908_004476, BJ908_004477, BJ908_004895, BJ908_004896	None	None	B9J08_002237, B9J08_002238, B9J08_002239	None	None	None
K-256-22	AMS5147	IV	7.1 3,168,560 to 3,192,740 (24.2kb), 1.1 end to 850bp (0.8kb), 3.1 1,005,250 to 1,046,925 (41.7kb), 9.1 13,250 to 30,450 (17.2kb), 9.1 1,002,200 - end (5kb), 6.1 end to 5,760 (5.8kb)	94.7	6	B9J08_004097, B9J08_004098, B9J08_004099, B9J08_004100, B9J08_004101	None	None	B9J08_001516, B9J08_001517, B9J08_001518, B9J08_001519, B9J08_001520, B9J08_001521, B9J08_001522, B9J08_001523, B9J08_001524, B9J08_001525, B9J08_001526, B9J08_001527, B9J08_001528, B9J08_001529	BJ908_004471, BJ908_004472, BJ908_004473, BJ908_004474, BJ908_004475, BJ908_004476, BJ908_004477, BJ908_004895, BJ908_004896	None	None	B9J08_002237, B9J08_002238, B9J08_002239	None	None	None
K-256-23	AMS5148	IV	7.1 3,168,560 to 3,192,740 (24.2kb), 1.1 end to 850bp (0.8kb), 3.1 1,005,250 to 1,046,925 (41.7kb), 9.1 13,250 to 30,450 (17.2kb), 9.1 1,002,200 - end (5kb), 6.1 end to 5,760 (5.8kb)	94.7	6	B9J08_004097, B9J08_004098, B9J08_004099, B9J08_004100, B9J08_004101	None	None	B9J08_001516, B9J08_001517, B9J08_001518, B9J08_001519, B9J08_001520, B9J08_001521, B9J08_001522, B9J08_001523, B9J08_001524, B9J08_001525, B9J08_001526, B9J08_001527, B9J08_001528, B9J08_001529	BJ908_004471, BJ908_004472, BJ908_004473, BJ908_004474, BJ908_004475, BJ908_004476, BJ908_004477, BJ908_004895, BJ908_004896	None	None	B9J08_002237, B9J08_002238, B9J08_002239	None	None	None
K-256-24	AMS5149	IV	7.1 3,168,560 to 3,192,740 (24.2kb), 1.1 end to 850bp (0.8kb), 3.1 1,005,250 to 1,046,925 (41.7kb), 9.1 13,250 to 30,450 (17.2kb), 9.1 1,002,200 - end (5kb), 6.1 end to 5,760 (5.8kb)	94.7	6	B9J08_004097, B9J08_004098, B9J08_004099, B9J08_004100, B9J08_004101	None	None	B9J08_001516, B9J08_001517, B9J08_001518, B9J08_001519, B9J08_001520, B9J08_001521, B9J08_001522, B9J08_001523, B9J08_001524, B9J08_001525, B9J08_001526, B9J08_001527, B9J08_001528, B9J08_001529	BJ908_004471, BJ908_004472, BJ908_004473, BJ908_004474, BJ908_004475, BJ908_004476, BJ908_004477, BJ908_004895, BJ908_004896	None	None	B9J08_002237, B9J08_002238, B9J08_002239	None	None	None
O-1-1	AMS5568	IV	7.1 3,189,700 to 3,191,500 (1.8kb), 1.1 end to 850bp (0.8kb), 3.1 1,020,475 to 1,046,925 (26.5kb), 9.1 1,002,200 to end (5kb), 6.1 end to 5,760 (5.8kb)	39.9	5	B9J08_004101	None	None	B9J08_001521, B9J08_001522, B9J08_001523, B9J08_001524, B9J08_001525, B9J08_001526, B9J08_001527, B9J08_001528, B9J08_001529	BJ908_004895, BJ908_004896	None	None	B9J08_002237, B9J08_002238, B9J08_002239	None	None	None
O-1-2	AMS5569	IV	7.1 3,189,700 to 3,191,500 (1.8kb), 1.1 end to 850bp (0.8kb), 3.1 1,020,475 to 1,046,925 (26.5kb), 9.1 1,002,200 to end (5kb), 6.1 end to 5,760 (5.8kb)	39.9	5	B9J08_004101	None	None	B9J08_001521, B9J08_001522, B9J08_001523, B9J08_001524, B9J08_001525, B9J08_001526, B9J08_001527, B9J08_001528, B9J08_001529	BJ908_004895, BJ908_004896	None	None	B9J08_002237, B9J08_002238, B9J08_002239	None	None	None
O-1-3	AMS5570	IV	7.1 3,189,700 to 3,191,500 (1.8kb), 1.1 end to 850bp (0.8kb), 3.1 1,020,475 to 1,046,925 (26.5kb), 9.1 1,002,200 to end (5kb), 6.1 end to 5,760 (5.8kb)	39.9	5	B9J08_004101	None	None	B9J08_001521, B9J08_001522, B9J08_001523, B9J08_001524, B9J08_001525, B9J08_001526, B9J08_001527, B9J08_001528, B9J08_001529	BJ908_004895, BJ908_004896	None	None	B9J08_002237, B9J08_002238, B9J08_002239	None	None	None
O-1-4	AMS5571	IV	7.1 3,189,700 to 3,191,500 (1.8kb), 1.1 end to 850bp (0.8kb), 3.1 1,020,475 to 1,046,925 (26.5kb), 9.1 1,002,200 to end (5kb), 6.1 end to 5,760 (5.8kb)	39.9	5	B9J08_004101	None	None	B9J08_001521, B9J08_001522, B9J08_001523, B9J08_001524, B9J08_001525, B9J08_001526, B9J08_001527, B9J08_001528, B9J08_001529	BJ908_004895, BJ908_004896	None	None	B9J08_002237, B9J08_002238, B9J08_002239	None	None	None
O-1-5	AMS5572	IV	7.1 3,189,700 to 3,191,500 (1.8kb), 1.1 end to 850bp (0.8kb), 3.1 1,020,475 to 1,046,925 (26.5kb), 9.1 1,002,200 to end (5kb), 6.1 end to 5,760 (5.8kb)	39.9	5	B9J08_004101	None	None	B9J08_001521, B9J08_001522, B9J08_001523, B9J08_001524, B9J08_001525, B9J08_001526, B9J08_001527, B9J08_001528, B9J08_001529	BJ908_004895, BJ908_004896	None	None	B9J08_002237, B9J08_002238, B9J08_002239	None	None	None
O-1-6	AMS5573	IV	7.1 3,189,700 to 3,191,500 (1.8kb), 1.1 end to 850bp (0.8kb), 3.1 1,020,475 to 1,046,925 (26.5kb), 9.1 1,002,200 to end (5kb), 6.1 end to 5,760 (5.8kb)	39.9	5	B9J08_004101	None	None	B9J08_001521, B9J08_001522, B9J08_001523, B9J08_001524, B9J08_001525, B9J08_001526, B9J08_001527, B9J08_001528, B9J08_001529	BJ908_004895, BJ908_004896	None	None	B9J08_002237, B9J08_002238, B9J08_002239	None	None	None
						ORF Information
						B9J08_004096: Ortholog(s) have triglyceride lipase activity, role in triglyceride catabolic process and peroxisomal matrix localization/LPX1 homolog	B9J08_004897: Unknown function/No homologs	B9J08_000001: Unknown function/No homologs	B9J08_001516: predicted transferase activity, transferring glycosyl groups activity and role in protein glycosylation/MNN1 homology	B9J08_004471: Unknown function/No homologs	B9J08_004103: Unknown function/Weak homologs	B9J08_001530: Ortholog(s) have L-aspartate transmembrane transporter activity, L-glutamate transmembrane transporter activity, dicarboxylic acid transmembrane transporter activity/DIP5 homolog	B9J08_002237: Has domain(s) with predicted transmembrane transporter activity, role in transmembrane transport and integral component of membrane, membrane localization/HGT10 homolog	B9J08_001948: Putative transmembrane protein/SIT1 homolog	B9J08_005553: Has domain(s) with predicted role in response to stress and integral component of membrane localization/RTA1 homolog	B9J08_005570: Has domain(s) with predicted transmembrane transporter activity, role in transmembrane transport and integral component of membrane localization/TNA1 homolog
						B9J08_004097: Has domain(s) with predicted transmembrane transporter activity, role in transmembrane transport and integral component of membrane localization/SIT1 homolog		B9J08_000002: Ortholog(s) have heme binding, heme transmembrane transporter activity, role in heme import across plasma membrane and integral component of membrane/SIT1 homolog	B9J08_001517: Unknown function/No homologs	B9J08_004472: Has domain(s) with predicted transmembrane transporter activity, role in transmembrane transport and integral component of membrane localization/DAL8 homolog	B9J08_004104: Has domain(s) with predicted role in cell redox homeostasis/No homologs	B9J08_001531: Putative GPI-anchored protein/IFF4 homolog	B9J08_002238: Has domain(s) with predicted DNA-binding transcription factor activity, RNA polymerase II-specific, zinc ion binding activity, role in regulation of transcription, DNA-templated and nucleus localization/ZCF20 homolog	B9J08_001949: Unknown function/No homolog	B9J08_005554: Has domain(s) with predicted role in response to stress and integral component of membrane localization/RTA1 homolog	B9J08_005571: Has domain(s) with predicted transmembrane transporter activity, role in transmembrane transport and integral component of membrane localization/TNA1 homolog
						B9J08_004098: Cell wall adhesin-like protein/RBR3 homolog		B9J08_000003: Has domain(s) with predicted metal ion transmembrane transporter activity, role in metal ion transport, transmembrane transport and membrane localization/ZRT1 homolog	B9J08_001518 - Ortholog(s) have aspartic-type endopeptidase activity/SAP2 homolog	B9J08_004473: Has domain(s) with predicted antiporter activity, xenobiotic transmembrane transporter activity, role in drug transmembrane transport and membrane localization/ORF19.7648 homolog	B9J08_004105: Unknown function/No homologs		B9J08_002239: Has domain(s) with predicted transmembrane transporter activity, role in transmembrane transport and integral component of membrane, membrane localization/HGT2 homolog	B9J08_001950: Ortholog(s) have extracellular region localization/ORF19.1641 homolog	B9J08_005555: Unknown function/ART10 homolog	B9J08_005572: Has domain(s) with predicted transmembrane transporter activity, role in transmembrane transport and integral component of membrane localization/TNA1 homolog
						B9J08_004099: Has domain(s) with predicted transmembrane transporter activity, role in transmembrane transport and integral component of membrane localization/DAL9 homolog		B9J08_000004: Unknown function/Homology with ZRT1	B9J08_001519: Has domain(s) with predicted transmembrane transporter activity, role in transmembrane transport and integral component of membrane localization/SIT1 homolog	B9J08_004474: Has domain(s) with predicted transmembrane transporter activity, role in transmembrane transport and integral component of membrane localization/SIT1 homolog	B9J08_004106: Unknown function/No homologs		B9J08_002240: Has domain(s) with predicted hydrolase activity, hydrolyzing O-glycosyl compounds activity and role in carbohydrate metabolic process/ORF19.1664 homolog		B9J08_005556: Unknown function/MRR2 homolog	B9J08_005576: Unknown function/No homologs
						B9J08_004100: Putative GPI-anchored adhesin-like protein/HYR3 homolog			B9J08_001520: Unknown function/No homologs	B9J08_004475: Has domain(s) with predicted transmembrane transporter activity, role in transmembrane transport and integral component of membrane localization/SIT1 homolog	B9J08_004107: Unknown function/No homologs		B9J08_002241: Putative transmembrane protein/SIT1 homolog		B9J08_005557: Unknown function/No homologs
						B9J08_004101: Unknown function/No homologs			B9J08_001521: Has domain(s) with predicted transmembrane transporter activity, role in transmembrane transport and integral component of membrane localization/SIT1 homolog	B9J08_004476: Putative cell wall protein; putative GPI anchor/PGA31 homolog	B9J08_004108: Has domain(s) with predicted ATP binding, ATPase activity, putative ABC transporter/MLT1 homolog		B9J08_002242: Has domain(s) with predicted role in transmembrane transport and membrane localization/DIP5 homolog		B9J08_005558: Unknown function/No homologs
						B9J08_004102: Unknown function/No homologs			B9J08_001522: Unknown function/No homologs	B9J08_004477: Has domain(s) with predicted catalytic activity, hydrolase activity, hydrolyzing O-glycosyl compounds activity and role in carbohydrate metabolic process/XOG1 homologs	B9J08_004109: Putative cell wall adhesin-like protein/RBR3 homolog		B9J08_002243: Has domain(s) with predicted transmembrane transporter activity, role in transmembrane transport and integral component of membrane localization/GIT3 homolog		B9J08_005559: Unknown function/No homologs
									B9J08_001523: Predicted membrane transport/No homologs	B9J08_004893: Has domain(s) with predicted transmembrane transporter activity, role in transmembrane transport and integral component of membrane localization/TNA12 homolog	B9J08_004110: Putative GPI-anchored protein/IFF3 homolog		B9J08_002244: Unknown function/No homolog		B9J08_005560: Unknown function/No homologs
									B9J08_001524: Has domain(s) with predicted DNA-binding transcription factor activity, RNA polymerase II-specific, zinc ion binding activity, role in regulation of transcription, DNA-templated and nucleus localization/ZCF2 homolog	B9J08_004894: Unknown function/No homologs outside C. auris	B9J08_004111: Has domain(s) with predicted triglyceride lipase activity and role in lipid catabolic process/LIP1 homolog		B9J08_002245: Has domain(s) with predicted acyltransferase activity, transferring groups other than amino-acyl groups, oxidoreductase activity, zinc ion binding activity/ORF19.3139 homolog		B9J08_005561: Unknown function/No homologs
									B9J08_001525: Has domain(s) with predicted electron transfer activity, heme binding, iron ion binding, oxidoreductase activity, acting on paired donors, with incorporation or reduction of molecular oxygen activity/ALK8 homolog	B9J08_004895: Has domain(s) with predicted nucleic acid binding, zinc ion binding activity/No homologs	B9J08_004112: Putative cell-surface adhesin/ALS4 homolog		B9J08_002582: Putative cell-surface adhesin/ALS4 homolog		B9J08_005562: Unknown function/ART10 homolog
									B9J08_001526: Has domain(s) with predicted transmembrane transporter activity, role in transmembrane transport and integral component of membrane localization/HGT10 homolog	B9J08_004896: Has domain(s) with predicted RNA binding, RNA-directed DNA polymerase activity and role in RNA-dependent DNA biosynthetic process/FGR14 homolog			B9J08_002583: Has domain(s) with predicted transmembrane transporter activity, role in transmembrane transport and integral component of membrane localization/ORF19.6520 homolog		B9J08_005563: Unknown function/ART10 homolog
									B9J08_001527:Has domain(s) with predicted transmembrane transporter activity, role in transmembrane transport and integral component of membrane localization/HGT7 homolog				B9J08_002584: Has domain(s) with predicted transmembrane transporter activity, role in transmembrane transport and integral component of membrane localization/ORF19.6520 homolog		B9J08_005564: Ortholog(s) have L-lysine transmembrane transporter activity, arginine transmembrane transporter activity and role in L-arginine import across plasma membrane, L-lysine import across plasma membrane/GAP2 homolog
									B9J08_001528: Has domain(s) with predicted transmembrane transporter activity, role in transmembrane transport and integral component of membrane localization/HGT10 homolog				B9J08_002585: Unknown function/No homolog		B9J08_005565: Has domain(s) with predicted metalloendopeptidase activity, metallopeptidase activity and role in proteolysis/PRD1 homolog
									B9J08_001529: Has domain(s) with predicted catalytic activity, hydrolase activity, hydrolyzing O-glycosyl compounds activity and role in carbohydrate metabolic process/ORF19.4031 homolog
