# Supplementary material for: Genomic Diversity across Candida auris Clinical Isolates Shapes Rapid Development of Antifungal Resistance In Vitro and In Vivo
Source: mBio. 2022 Jul 5;13(4):e00842-22. doi: 10.1128/mbio.00842-22 (PMC9426540; doi:10.1128/mbio.00842-22)
Supplement: TABLE S3 [file mbio.00842-22-s0002.xlsx]

## Sheet: Sheet1
Candida auris Isolates - Clinical MIC Test Data
Isolate Name	UMN	UT DI #	State	Culture Site	AMB	CAS	MFG	FLC	POS	VOR	ISA	Reference
A-P	AMS 4779	DI17-46	New York	Blood	2	0.25	0.125	>64	---	---	---	Wiederhold et al. 2019
B-P	AMS 4780	DI17-47	New York	---	2	0.25	0.25	>64	---	---	---	This Study
C-P	AMS 4785	DI19-23	New York	Blood	2	0.125	---	>64	---	---	---	This Study
D-P	AMS 4792	DI19-30	New Jersey	Tracheal Aspirate	1	---	0.5	>64	---	1	---	This Study
E-P	AMS 4794	DI19-32	Massachussets	Urine	1	---	0.06	2	<0.03	0.06	<0.03	This Study
F-P	AMS 4795	DI19-33	Unknown (from other reference lab)	Pleural Fluid	---	---	---	---	---	---	0.25	This Study
G-P	AMS 4781	DI17-48	Unknown (from other reference lab)	Blood	0.5	0.25	0.06	2	---	---	---	This Study
H-P	AMS 4782	DI18-75	Illinois	Blood	1	>8	>8	4	---	---	---	Biagi et al. 2019
I-P	AMS 4783	DI18-74	Illinois	Blood	0.5	0.25	0.125	4	---	---	---	Biagi et al. 2019
J-P	AMS 4784	DI19-22	Illinois	Blood	1	0.25	---	2	---	---	---	This Study
K-P	AMS 4786	DI19-24	Illinois	Urine	1	>8	---	32	---	---	---	This Study
L-P	AMS 4787	DI19-25	Illinois	Tissue	0.5	0.125	0.06	2	---	<0.03	---	This Study
M-P	AMS 4788	DI19-26	Illinois	Urine	1	0.06		2	---	---	<0.03	This Study
N-P	AMS 4789	DI19-27	Florida	Blood	---	0.25	0.125	4	---	<0.03	---	This Study
O-P	AMS 4790	DI19-28	Illinois	Urine	---	---	---	---	---	---	---	This Study
P-P	AMS 4791	DI19-29	Illinois	Urine	---	---	---	---	---	---	---	This Study
Q-P	AMS 4793	DI19-31	Illinois	Blood	0.5	---	---		<0.03	---	---	This Study
Resistance is indicated in orange as being greater than the breakpoints defined by the CDC as follows: amphotericin (AMB) (≥2µg/ml), caspofungin (CAS) (≥2µg/ml)/micafungin (MFG) (≥4µg/ml), and fluconazole (FLC) (≥32µg/ml)
The CDC has not defined breakpoints for posaconazole (POS), voriconazole (VOC), or isavuconazole (ISA)
