# Supplementary material for: Genomic Diversity across Candida auris Clinical Isolates Shapes Rapid Development of Antifungal Resistance In Vitro and In Vivo
Source: mBio. 2022 Jul 5;13(4):e00842-22. doi: 10.1128/mbio.00842-22 (PMC9426540; doi:10.1128/mbio.00842-22)
Supplement: TABLE S4 [file mbio.00842-22-s0003.xlsx]

## Sheet: HighTolerancePhenotype
SNVs compared to I-P (AMS4783)
Isolate	Strain Number	Contig	POS	REF	ALT	REF Freq	ALT Freq	AA Change	C. auris Gene ID	C. albicans Ortholog	Annotation
H-P	AMS4782	PEKT02000002.1	164521	G	T	0.21	0.79	Val192Leu	B9J08_000583	CR_08280W_A	Ortholog of C. dubliniensis CD36 : Cd36_33870, C. parapsilosis CDC317 : CPAR2_204450, C. auris B8441 : B9J08_000583 and Candida tenuis NRRL Y-1498 : CANTEDRAFT_113827
H-P	AMS4782	PEKT02000002.1	659410	G	C	0	1	Asp565His	B9J08_000804	CR_06230W_A	Has domain(s) with predicted cation transmembrane transporter activity, role in cation transport, transmembrane transport and integral component of membrane localization
H-P	AMS4782	PEKT02000002.1	1006625	A	G	0	1	Ser639Pro	B9J08_000964	FKS1	Putative 1,3-beta-D-glucan synthase, involved in fluconazole resistance
H-P	AMS4782	PEKT02000003.1	86007	G	A	0	1	Trp315*	B9J08_001104	STP1	Has domain(s) with predicted nucleic acid binding activity
H-P	AMS4782	PEKT02000003.1	103063	G	GT	0.12	0.88	Leu187fs	B9J08_001112	RIM9	Ortholog(s) have role in ascospore formation and plasma membrane localization
H-P	AMS4782	PEKT02000003.1	385945	G	T	0.02	0.98	Gly179Val	B9J08_001247	CR_10530W_A	Ortholog of C. albicans SC5314 : CR_10530W_A, C. dubliniensis CD36 : Cd36_35360, C. parapsilosis CDC317 : CPAR2_200320 and Candida tenuis NRRL Y-1498 : CANTEDRAFT_136418
H-P	AMS4782	PEKT02000003.1	558874	C	A	0	1	Asn81Lys	B9J08_001318	BET5	Ortholog(s) have role in endoplasmic reticulum to Golgi vesicle-mediated transport and TRAPPI protein complex, TRAPPII protein complex, TRAPPIII protein complex localization
H-P	AMS4782	PEKT02000007.1	727128	G	A	0	1	Ala896Thr	B9J08_002930	ZCF13	Has domain(s) with predicted DNA binding, DNA-binding transcription factor activity, RNA polymerase II-specific, zinc ion binding activity and role in regulation of transcription, DNA-templated, transcription, DNA-templated
H-P	AMS4782	PEKT02000007.1	2264200	A	G	0	1	Ile201Met	B9J08_003690	PUT4	Has domain(s) with predicted role in transmembrane transport and membrane localization
H-P	AMS4782	PEKT02000007.1	2344119	G	A	0	1	Leu123Phe	B9J08_003725	C2_04370W_A	Ortholog of C. albicans SC5314 : C2_04370W_A, C. dubliniensis CD36 : Cd36_19020, C. parapsilosis CDC317 : CPAR2_212750 and Candida tenuis NRRL Y-1498 : CANTEDRAFT_113005
H-P	AMS4782	PEKT02000007.1	2370374	G	A	0.02	0.98	Thr227Ile	B9J08_003737	ERG3	Ortholog(s) have C-5 sterol desaturase activity, role in ergosterol biosynthetic process and endoplasmic reticulum lumen localization
H-P	AMS4782	PEKT02000007.1	2672507	C	G	0	1	Gly134Arg	B9J08_003872	ENP1	Ortholog(s) have snoRNA binding activity
H-P	AMS4782	PEKT02000008.1	45942	CC (CA in 4783)	AA	0	1	SerGly309LeuCys	B9J08_004112	ALS4	Putative cell-surface adhesin, similar to C. albicans Als3p
H-P	AMS4782	PEKT02000008.1	284624	C	T	0	1	Ala306Thr	B9J08_004201	TRS1301	Ortholog(s) have role in cytoplasm to vacuole transport by the Cvt pathway, early endosome to Golgi transport, intra-Golgi vesicle-mediated transport, macroautophagy, regulation of GTPase activity
H-P	AMS4782	PEKT02000008.1	622427	G	A	0	1	Val491Ile	B9J08_004349	APL6	Ortholog(s) have role in Golgi to vacuole transport, protein targeting to vacuole and AP-3 adaptor complex localization
H-P	AMS4782	PEKT02000009.1	607500	A	C	0	1	Leu332Ser	B9J08_004729	BEM2	Ortholog(s) have GTPase activator activity and role in actin cytoskeleton organization, mitotic morphogenesis checkpoint signaling, negative regulation of Rho protein signal transduction
H-P	AMS4782	PEKT02000009.1	790498	A	G	0.17	0.83	Ter324Trp (Stop loss)	B9J08_004808	SPT21	Ortholog(s) have DNA binding, DNA secondary structure binding activity
H-P	AMS4782	PEKT02000010.1	603912	AGCAATACCACCG	A	0	1	Gly241_Ala244del	B9J08_005181	MRS4	Ortholog(s) have iron ion transmembrane transporter activity, role in iron import into the mitochondrion and mitochondrial inner membrane localization
H-P	AMS4782	PEKT02000010.1	666552	C	T	0	1	Gly78Ser	B9J08_005212	SRB8	Ortholog(s) have transcription coactivator activity and role in negative regulation of transcription by RNA polymerase II, positive regulation of transcription by RNA polymerase II, positive regulation of transcription by galactose
H-P	AMS4782	PEKT02000010.1	959880	C	T	0	1	Val51Met	B9J08_005339	DCW1	Has domain(s) with predicted catalytic activity and role in carbohydrate metabolic process
H-P	AMS4782	PEKT02000010.1	1113181	C	T	0	1	Thr240Met	B9J08_005404	CST26	Ortholog(s) have acyltransferase activity and role in phosphatidylinositol acyl-chain remodeling
Q-P	AMS4793	PEKT02000002.1	111600	G	A	0	1	Asp519Asn	B9J08_000555	PXL1	Ortholog(s) have Rho GDP-dissociation inhibitor activity and role in maintenance of cell polarity, regulation of Rho protein signal transduction
Q-P	AMS4793	PEKT02000002.1	1033685	G	A	0	1	Ser141Leu	B9J08_000971	NUP159	Ortholog(s) have adenyl-nucleotide exchange factor activity, structural constituent of nuclear pore activity
Q-P	AMS4793	PEKT02000005.1	413672	ACC	A	0	1	Met234fs	B9J08_002136	WOR2	Has domain(s) with predicted DNA-binding transcription factor activity, RNA polymerase II-specific, zinc ion binding activity, role in regulation of transcription, DNA-templated and nucleus localization, WOR2 regulates white-opaque switching in C. albicans
Q-P	AMS4793	PEKT02000007.1	1927398	TC (TT in 4783)	CT	0	1	Lys269Glu	B9J08_003527	FUN26	Ortholog(s) have nicotinamide riboside transmembrane transporter activity, nucleobase transmembrane transporter activity, nucleoside transmembrane transporter activity
Q-P	AMS4793	PEKT02000008.1	454332	C	A	0	1	Leu335Phe	B9J08_004278	SHE4	Ortholog(s) have myosin binding activity, role in intracellular mRNA localization, mating type switching and cytoplasm localization

## Sheet: HighMutationPhenotype
SNVs compared to H-P (AMS4782) and I-P (AMS4783)
Isolate	Strain Number	Contig	POS	REF	ALT	REF Freq	ALT Freq	AA Change	C. auris Gene ID	C. albicans Ortholog	Annotation
K-P	AMS4786	PEKT02000002.1	935096	G	A	0.06	0.94	Val80Met	B9J08_000932	CDC50	Ortholog(s) have aminophospholipid flippase activity and role in actin cortical patch localization, endocytosis, intracellular protein transport, phospholipid translocation, retrograde transport, endosome to Golgi
K-P	AMS4786	PEKT02000003.1	833913	T	A	0	1	Tyr132Phe	B9J08_001448	ERG11	Putative sterol 14-demethylase activity; mutations involved in fluconazole resistance
K-P	AMS4786	PEKT02000003.1	912929	C	G	0	1	Arg435Thr	B9J08_001476	PRP22	Ortholog(s) have RNA helicase activity, second spliceosomal transesterification activity and role in generation of catalytic spliceosome for second transesterification step, spliceosomal complex disassembly
K-P	AMS4786	PEKT02000004.1	72450	C	T	0	1	Gly634Ser	B9J08_001561	IFM1	Ortholog(s) have GTPase activity, tRNA binding, translation initiation factor activity, role in mitochondrial translation and mitochondrial matrix, mitochondrion localization
K-P	AMS4786	PEKT02000004.1	176382	TGCAAGG	T	0.15	0.85	Pro254_Leu255del	B9J08_001607	MRPL3	Ortholog(s) have structural constituent of ribosome activity and mitochondrial large ribosomal subunit localization
K-P	AMS4786	PEKT02000004.1	483288	G	A	0.06	0.94	Gly386Arg	B9J08_001754	TIP120	Protein similar to human CAND1 (Cullin-Associated Nedd8-Dissociated) protein involved in regulation of SCF complexes; binds unnedddylated cullin Cdc53; mutants are viable
K-P	AMS4786	PEKT02000005.1	129756	G	A	0.07	0.91	Ala330Thr	B9J08_002003	IRS4	Ortholog(s) have role in autophagy, cellular response to starvation, fungal-type cell wall organization, inositol lipid-mediated signaling and phagophore assembly site localization
K-P	AMS4786	PEKT02000007.1	1364632	CTCTGCCA	C	0	1	p.Met433fs	B9J08_003265	PDE2	Ortholog(s) have 3',5'-cyclic-AMP phosphodiesterase activity and role in cAMP-mediated signaling
K-P	AMS4786	PEKT02000007.1	2893626	G	A	0	1	Asp338Asn	B9J08_003966	C1_13320C_A	Has domain(s) with predicted DNA-binding transcription factor activity, RNA polymerase II-specific activity and role in positive regulation of transcription from RNA polymerase II promoter in response to iron ion starvation
K-P	AMS4786	PEKT02000008.1	785043	G	A	0.1	0.9	Ala216Val	B9J08_004425	MLH1	Ortholog(s) have ATP binding, ATPase, DNA insertion or deletion binding, bubble DNA binding, dinucleotide insertion or deletion binding, double-stranded DNA binding, heteroduplex DNA loop binding, single-stranded DNA binding activity
