# Supplementary material for: Genomic Diversity across Candida auris Clinical Isolates Shapes Rapid Development of Antifungal Resistance In Vitro and In Vivo
Source: mBio. 2022 Jul 5;13(4):e00842-22. doi: 10.1128/mbio.00842-22 (PMC9426540; doi:10.1128/mbio.00842-22)
Supplement: TABLE S5 [file mbio.00842-22-s0004.xlsx]

## Sheet: MutationsEvolutionPopulations
Population Level Analysis
Isolate	Strain Number	Contig	POS	REF	ALT	Parent REF	Parent ALT	Evolved REF	Evolved ALT	Sanger Verfication	AA Change	C. auris Gene ID	C. albicans Ortholog	Annotation
B-0	AMS4996	PEKT02000006.1	44818	T	A	1	0	0.9	0.09	ND	Ser529Thr	B9J08_002252	C7_00260C_A	Unknown function
J-0	AMS5000	PEKT02000001.1	789142	A	C	0.98	0.02	0.9	0.1	ND	NA	B9J08_000387	tRNA	tRNA (Lys)
K-0	AMS5002	PEKT02000001.1	44184	C	G	0.98	0.02	0.31	0.69	ND	Glu141Gln	B9J08_000017	C1_04640W_A	Ortholog(s) have hydrolase activity, acting on ester bonds, triglyceride lipase activity, role in lipid homeostasis and lipid droplet localization
K-0	AMS5002	PEKT02000003.1	570679	A	G	0.98	0	0.88	0.12	ND	Leu380Ser	B9J08_001324	C3_03410C_A	Has domain(s) with predicted mannosyl-oligosaccharide glucosidase activity and role in oligosaccharide metabolic process/orf19.338 homolog
K-0	AMS5002	PEKT02000004.1	737466	T	C	0.96	0.04	0.74	0.25	ND	Lys82Arg	B9J08_001883	DLD2	Ortholog(s) have D-lactate dehydrogenase (cytochrome) activity, role in lactate catabolic process and mitochondrial inner membrane, mitochondrion localization
K-0	AMS5002	PEKT02000005.1	108742	G	A	1	0	0.94	0.06	ND	Met577Ile	B9J08_001992	KAP120	Ortholog(s) have nuclear localization sequence binding activity, role in poly(A)+ mRNA export from nucleus, protein import into nucleus and cytoplasm, mitotic spindle, nuclear periphery, nucleus localization
K-0	AMS5002	PEKT02000006.1	162582	C	T	0.96	0.02	0.75	0.25	ND	Gly173Glu	B9J08_002303	ARG5,6	Ortholog(s) have N-acetyl-gamma-glutamyl-phosphate reductase activity, acetylglutamate kinase activity, role in arginine biosynthetic process, regulation of transcription, DNA-templated and mitochondrial matrix localization
K-0	AMS5002	PEKT02000006.1	179087	C	A	1	0	0.93	0.07	ND	Ser57*	B9J08_002309	NO HOMOLOG INFO	Unknown function
K-0	AMS5002	PEKT02000007.1	247015	C	G	1	0	0.95	0.05	ND	Gln141His	B9J08_002689	SDH2	Ortholog(s) have succinate dehydrogenase (ubiquinone) activity and role in cellular respiration, tricarboxylic acid cycle
K-0	AMS5002	PEKT02000007.1	453251	A	T	1	0	0.92	0.08	ND	Lys16Asn	B9J08_002796	C2_07110C_A	Ortholog(s) have ATPase, DNA binding, nucleosome binding activity, role in sister chromatid cohesion and Isw1a complex localization
K-0	AMS5002	PEKT02000007.1	795289	A	T	0.96	0.04	0.2	0.8	ND	NA	B9J08_002964	tRNA	tRNA (Ala)
K-0	AMS5002	PEKT02000007.1	827351	C	T	0.98	0.02	0.78	0.23	ND	Pro122Ser	B9J08_002983	MTG1	Ortholog(s) have role in mitochondrial translation and mitochondrial inner membrane localization
K-0	AMS5002	PEKT02000007.1	1124623	C	T	1	0	0.46	0.54	ND	Ala924Val	B9J08_003147	APL3	Ortholog(s) have AP-2 adaptor complex, cellular bud neck localization
K-0	AMS5002	PEKT02000007.1	1437949	A	T	1	0	0.93	0.07	ND	Phe373Tyr	B9J08_003295	C4_01470W_A	Ortholog(s) have role in SCF-dependent proteasomal ubiquitin-dependent protein catabolic process, cellular response to methylmercury and SCF ubiquitin ligase complex localization
K-0	AMS5002	PEKT02000007.1	2125907	G	C	0.96	0.04	0.21	0.79	ND	Ser525Val	B9J08_003619	MED15	Ortholog(s) have TFIIE-class transcription factor complex binding, TFIIH-class transcription factor complex binding, transcription coactivator activity
K-0	AMS5002	PEKT02000007.1	2266709	C	A	1	0	0.92	0.08	ND	Asp528Tyr	B9J08_003692	PMT5	Has domain(s) with predicted mannosyltransferase activity, role in protein O-linked glycosylation and endoplasmic reticulum membrane, membrane localization
K-0	AMS5002	PEKT02000008.1	159461	G	A	1	0	0.93	0.07	ND	His50Tyr	B9J08_004150	CHS3	Ortholog(s) have chitin synthase activity
K-0	AMS5002	PEKT02000009.1	958129	T	A	1	0	0.86	0.12	ND	Trp123Arg	B9J08_004883	ZCF22	Has domain(s) with predicted DNA-binding transcription factor activity, RNA polymerase II-specific, zinc ion binding activity, role in regulation of transcription, DNA-templated and nucleus localization
K-0	AMS5002	PEKT02000010.1	378852	G	C	1	0	0.4	0.6	ND	Ser77Cys	B9J08_005067	C2_08460C_A	Ortholog(s) have role in purine nucleobase catabolic process
K-0	AMS5002	PEKT02000010.1	513150	G	T	1	0	0.49	0.5	ND	Ser431Tyr	B9J08_005131	ATG7	Ortholog(s) have Atg12 activating enzyme activity, Atg8 activating enzyme activity
K-0	AMS5002	PEKT02000010.1	624577	G	A	1	0	0.41	0.59	ND	Gln183*	B9J08_005191	MFG1	Otholog(s) have roles in regulation of filamentous growth
K-0	AMS5002	PEKT02000010.1	815124	AT	A	0.95	0.05	0.39	0.61	ND	Tyr321fs	B9J08_005272	CSR1	Ortholog(s) have phosphatidylinositol transfer activity
L-0	AMS5003	PEKT02000002.1	807691	G	A	1	0	0.95	0.05	ND	Val9Ile	B9J08_000878	RPL33	Ortholog(s) have structural constituent of ribosome activity, role in cytoplasmic translation and cytosolic large ribosomal subunit localization
L-0	AMS5003	PEKT02000003.1	325739	G	A	0.98	0.02	0.72	0.27	ND	Ala320Val	B9J08_001219	NO HOMOLOG INFO	Unknown function
L-0	AMS5003	PEKT02000004.1	167300	G	T	1	0	0.68	0.31	ND	Pro53Gln	B9J08_001603	DOC1	Ortholog(s) have enzyme regulator activity, ubiquitin protein ligase activity and role in anaphase-promoting complex-dependent catabolic process, chromatin assembly, positive regulation of ubiquitin protein ligase activity
L-0	AMS5003	PEKT02000007.1	1014909	C	T	0.98	0	0.7	0.3	ND	Arg37Gln	B9J08_003086	C2_02660W_A	Ortholog of C. dubliniensis CD36 : Cd36_17700, C. parapsilosis CDC317 : CPAR2_212340, C. auris B8441 : B9J08_003086 and Candida tenuis NRRL Y-1498 : CANTEDRAFT_101113
L-0	AMS5003	PEKT02000007.1	1757147	A	G	0.98	0	0.73	0.27	ND	Ser386Pro	B9J08_003450	SET2	Ortholog(s) have histone methyltransferase activity (H3-K36 specific) activity
L-0	AMS5003	PEKT02000007.1	2920214	A	T	1	0	0.7	0.3	ND	Leu611Met	B9J08_003982	CR_07200W_A	Otholog(s) have roles in ribosomal large subunit biogenesis
L-0	AMS5003	PEKT02000010.1	277825	C	G	0.98	0.02	0.78	0.23	ND	Ala23Gly	B9J08_005024	GLO3	Ortholog(s) have GTPase activator activity and role in COPI coating of Golgi vesicle, endoplasmic reticulum to Golgi vesicle-mediated transport, retrograde vesicle-mediated transport, Golgi to endoplasmic reticulum
N-0	AMS5005	PEKT02000003.1	456078	C	T	1	0	0.6	0.4	ND	Arg504His	B9J08_001281	COQ6	Ortholog(s) have oxidoreductase activity, acting on paired donors, with incorporation or reduction of molecular oxygen, reduced flavin or flavoprotein as one donor, and incorporation of one atom of oxygen activity
N-0	AMS5005	PEKT02000003.1	585993	T	C	1	0	0	1	ND	Val406Ala	B9J08_001332	PHO4	bHLH transcription factor of the myc-family; required for phosphate acquisition and for resistance to stresses; induced by Mnl1 under weak acid stress
B-1	AMS5013	PEKT02000007.1	2800012	C	A	1	0	0.8	0.2	Yes	Glu677*	B9J08_003925	IRA2	GTPase-activating protein; negatively regulates RAS by converting it from the GTP- to the GDP-bound inactive form; Spider biofilm induced; flow model biofilm repressed
C-1	AMS5018	PEKT02000002.1	631773	T	C	1	0	0.83	0.17	ND	Ser459Pro	B9J08_000793	ZCF18	Putative Zn(II)2Cys6 transcription factor; heterozygous null mutant displays sensitivity to virgineone and decreased colonization of mouse kidneys
H-1	AMS5015	PEKT02000007.1	1734356	G	A	1	0	0.91	0.09	ND	Ala731Val	B9J08_003439	C6_00890W_A	Unknown function
K-1	AMS5019	PEKT02000002.1	74112	G	T	1	0	0.89	0.11	ND	Ala113Ser	B9J08_000533	SPT3	Ortholog(s) have transcription coregulator activity and role in chromatin organization, histone acetylation, invasive growth in response to glucose limitation, pseudohyphal growth, transcription by RNA polymerase II
K-1	AMS5019	PEKT02000002.1	238861	A	G	1	0	0.86	0.14	No	Asn1298Ser	B9J08_000613	GLT1	Putative glutamate synthase; regulated by Sef1, Sfu1, and Hap43; rat catheter biofilm repressed
K-1	AMS5019	PEKT02000002.1	425006	G	A	1	0	0.88	0.13	ND	Leu480Phe	B9J08_000704	CHD1	Ortholog(s) have ATPase, acting on DNA, DNA binding, chromatin DNA binding, methylated histone binding, nucleosome-dependent ATPase activity, rDNA binding activity
K-1	AMS5019	PEKT02000002.1	547750	A	C	1	0	0.85	0.15	Yes	Asn481His	B9J08_000758	ECM18	Ortholog of S. cerevisiae : ECM18, C. glabrata CBS138 : CAGL0B01969g, C. parapsilosis CDC317 : CPAR2_103190, C. auris B8441 : B9J08_000758 and Debaryomyces hansenii CBS767 : DEHA2G08448g
K-1	AMS5019	PEKT02000002.1	784465	G	T	1	0	0.86	0.14	ND	Leu309Phe	B9J08_000864	C2_04180C_A	Ortholog(s) have 3'-phosphoadenosine 5'-phosphosulfate transmembrane transporter activity, 5'-adenylyl sulfate transmembrane transporter activity
K-1	AMS5019	PEKT02000003.1	318194	G	T	0.95	0.05	0.61	0.39	Yes	Ala213Ser	B9J08_001215	C2_06090W_A	Ortholog of C. dubliniensis CD36 : Cd36_20490, C. parapsilosis CDC317 : CPAR2_104180, C. auris B8441 : B9J08_001215 and Candida tenuis NRRL Y-1498 : CANTEDRAFT_116074
K-1	AMS5019	PEKT02000003.1	965841	G	C	1	0	0.89	0.11	ND	Asn450Lys	B9J08_001498	C2_10820C_A	Ortholog(s) have role in wobble position ribose methylatio
K-1	AMS5019	PEKT02000006.1	162582	C	T	0.96	0.02	0.63	0.37	Yes	Gly173Glu	B9J08_002303	ARG5,6	Ortholog(s) have N-acetyl-gamma-glutamyl-phosphate reductase activity, acetylglutamate kinase activity, role in arginine biosynthetic process, regulation of transcription, DNA-templated and mitochondrial matrix localization
K-1	AMS5019	PEKT02000007.1	827351	C	T	0.98	0.02	0.48	0.52	Yes	Pro122Ser	B9J08_002983	MTG1	Ortholog(s) have role in mitochondrial translation and mitochondrial inner membrane localization
K-1	AMS5019	PEKT02000007.1	2125907	G	C	0.96	0.04	0.71	0.29	Yes	Ser525Val	B9J08_003619	MED15	RNA polymerase II mediator complex subunit; possibly an essential gene, disruptants not obtained by UAU1 method
K-1	AMS5019	PEKT02000008.1	159461	G	A	1	0	0.87	0.13	No	His50Tyr	B9J08_004150	CHS3	Major chitin synthase of yeast and hyphae; synthesizes short-chitin fibrils; Chs4-activated; transcript induced at yeast-hyphal transition; Chs1 and Chs2, but not Chs3, are inhibited by the protoberberine HWY-289; Spider biofilm induced
K-1	AMS5019	PEKT02000009.1	354363	A	T	1	0	0.8	0.2	No	Val129Asp	B9J08_004613	C1_02100W_A	Has domain(s) with predicted ATP binding, microtubule binding, microtubule motor activity, role in microtubule-based movement and microtubule associated complex localization
K-1	AMS5019	PEKT02000009.1	432146	C	A	0.98	0.02	0.74	0.26	ND	Tyr348*	B9J08_004645	C1_13810W_A	Unknown function
K-1	AMS5019	PEKT02000009.1	632181	T	A	1	0	0.88	0.12	ND	Glu158Asp	B9J08_004743	C4_04930C_A	Ortholog(s) have role in spliceosomal complex disassembly and U2-type spliceosomal complex, spliceosomal complex localization
K-1	AMS5019	PEKT02000009.1	958129	T	A	1	0	0.39	0.61	Yes	Trp123Arg	B9J08_004883	ZCF22	Has domain(s) with predicted DNA-binding transcription factor activity, RNA polymerase II-specific, zinc ion binding activity, role in regulation of transcription, DNA-templated and nucleus localization
K-1	AMS5019	PEKT02000010.1	611844	G	A			0.78	0.22	Yes	Gln584*	B9J08_005185	JEM1	Functional homolog of S. cerevisiae Jem1p, which acts with Scj1p and Kar2p (BiP) in protein folding and ER-associated degradation of misfolded proteins, and also has a role in karyogamy; has J domain and 4 tetratricopeptide repeats
K-1	AMS5019	PEKT02000010.1	732736	G	T	1	0	0.73	0.27	ND	Leu1055Phe	B9J08_005234	NUP120	Ortholog(s) have structural constituent of nuclear pore activity
K-1	AMS5019	PEKT02000010.1	732744	A	T	1	0	0.87	0.13	ND	Tyr1058Phe	B9J08_005234	NUP120	Ortholog(s) have structural constituent of nuclear pore activity
K-1	AMS5019	PEKT02000010.1	948717	C	G	1	0	0.85	0.15	ND	Leu249Val	B9J08_005334	STE50	Ortholog(s) have SAM domain binding, protein kinase regulator activity
K-1	AMS5019	PEKT02000010.1	1309714	C	A	1	0	0.92	0.08	No	Arg410Ile	B9J08_005494	NO HOMOLOG INFO	Has domain(s) with predicted nucleic acid binding, zinc ion binding activity
L-1	AMS5020	PEKT02000002.1	849105	T	A	1	0	0.92	0.08	ND	Ser5Thr	B9J08_000900	ALG8	Putative glucosyltransferase involved in cell wall mannan biosynthesis; transcription is elevated in nik1 and sln1 homozygous null mutants, but not in the chk1 null mutant; possibly an essential gene, disruptants not obtained by UAU1 method
L-1	AMS5020	PEKT02000004.1	157300	G	T	1	0	0.8	0.2	ND	Pro53Gln	B9J08_001603	DOC1	Ortholog(s) have enzyme regulator activity, ubiquitin protein ligase activity and role in anaphase-promoting complex-dependent catabolic process, chromatin assembly, positive regulation of ubiquitin protein ligase activity
L-1	AMS5020	PEKT02000007.1	1014909	C	A	0.98	0.02	0.92	0.08	ND	Arg37Gln	B9J08_003086	C2_02660W_A	Ortholog of C. dubliniensis CD36 : Cd36_17700, C. parapsilosis CDC317 : CPAR2_212340, C. auris B8441 : B9J08_003086 and Candida tenuis NRRL Y-1498 : CANTEDRAFT_101113
L-1	AMS5020	PEKT02000007.1	1757147	A	G	0.98	0.02	0.55	0.45	Yes	Ser386Pro	B9J08_003450	SET2	Ortholog(s) have histone methyltransferase activity (H3-K36 specific) activity
L-1	AMS5020	PEKT02000010.1	1103355	C	A	0.98	0.02	0.9	0.1	ND	Gln64Lys	B9J08_005400	C6_01210W_A	Ortholog of S. cerevisiae : YPR063C, C. glabrata CBS138 : CAGL0D01540g, C. dubliniensis CD36 : Cd36_61340, C. parapsilosis CDC317 : CPAR2_602790 and C. auris B8441 : B9J08_005400
N-1	AMS5022	PEKT02000001.1	315611	A(B8441); C (N-0)	T	1	0	0.94	0.06	ND	Ile407Leu	B9J08_000146	C2_01650W_A	Ortholog(s) have mRNA (N6-adenosine)-methyltransferase activity and role in mRNA methylation, meiotic DNA replication initiation, meiotic cell cycle, negative regulation of pseudohyphal growth
N-1	AMS5022	PEKT02000003.1	585993	T	C	1	0	0	1	ND	Val406Ala	B9J08_001332	PHO4	bHLH transcription factor of the myc-family; required for phosphate acquisition and for resistance to stresses; induced by Mnl1 under weak acid stress
A-256A	AMS5029	PEKT02000007.1	1550704	T	A	1	0	0.86	0.14	No	Met2095Leu	B9J08_003354	VPS13	Putative vacuolar protein sorting-associated protein; gene used for multilocus sequence typing
A-256A	AMS5029	PEKT02000007.1	2275925	C	T	1	0	0.65	0.35	ND	Gly412Ser	B9J08_003696	RSM22	Predicted mitochondrial small ribosomal subunit; rat catheter and Spider biofilm induced
A-256A	AMS5029	PEKT02000007.1	2798953	A	T	0.96	0.04	0.17	0.83	Yes	Cys1029*	B9J08_003924	IRA2	GTPase-activating protein; negatively regulates RAS by converting it from the GTP- to the GDP-bound inactive form; Spider biofilm induced; flow model biofilm repressed
C-256	AMS5035	PEKT02000002.1	631773	T	C	1	0	0.31	0.69	ND	Ser459Pro	B9J08_000793	ZCF18	Putative Zn(II)2Cys6 transcription factor; heterozygous null mutant displays sensitivity to virgineone and decreased colonization of mouse kidneys
C-256	AMS5035	PEKT02000003.1	709476	A	G	1	0	0.48	0.52	Yes	Met271Val	B9J08_001385	ZUO1	Ortholog of S. cerevisiae Zuo1; a cytosolic ribosome-associated chaperone; likely to be essential for growth, based on an insertional mutagenesis strategy; Spider biofilm repressed
C-256	AMS5035	PEKT02000007.1	2798953	A	T	0.97	0	0.55	0.45	Yes	Cys1029*	B9J08_003924	IRA2	GTPase-activating protein; negatively regulates RAS by converting it from the GTP- to the GDP-bound inactive form; Spider biofilm induced; flow model biofilm repressed
E-256	AMS5044	PEKT02000009.1	816815	T	C	0.97	0	0.21	0.79	Yes	Val742Ala	B9J08_004820	TAC1B	Putative Zn(II)2Cys6 transcription factor; gene in zinc cluster region of Chr. 5; induced by Mnl1 in weak acid; similar to S. cerevisiae Hal9, a putative transcription factor involved in salt tolerance
H-256	AMS5032	PEKT02000003.1	145147	C	A	1	0	0.83	0.17	ND	Asp156Glu	B9J08_001131	CR_02210W_A	Putative serine/threonine protein kinase; possibly an essential gene, disruptants not obtained by UAU1 method
H-256	AMS5032	PEKT02000013.1	7583	T	G	1	0	0.93	0.07	ND	Val370Glu	B9J08_005568	HGT2	Putative MFS glucose transporter; 20 member C. albicans glucose transporter family; 12 probable membrane-spanning segments; expressed in rich medium with 2% glucose; rat catheter and Spider biofilm induced
J-256	AMS5034	PEKT02000007.1	43879	A	G	0.97	0	0.7	0.3	ND	Ser84Gly	B9J08_002611	KIN2	Protein with similarity to S. cerevisiae Kin2p, transcription is positively regulated by Tbf1
J-256	AMS5034	PEKT02000010.1	186045	G	C	1	0	0.88	0.12	No	Ser112Cys	B9J08_004977	YCK2	Plasma membrane protein similar to S. cerevisiae casein kinase I; mutation or inhibition impairs virulence and morphogenesis; transcription is activated in weak acid stress or on contact with with host cells
K-256	AMS5036	PEKT02000001.1	478927	A	T	0.98	0.02	0.73	0.27	ND	Met82Lys	B9J08_000223	YLF2	Has domain(s) with predicted GTP binding activity
K-256	AMS5036	PEKT02000001.1	559523	G	A	1	0	0.85	0.15	Yes	Ala506Val	B9J08_000270	UPC2	Zn2-Cys6 transcript factor; regulator of ergosterol biosynthetic genes and sterol uptake; binds ERG2 promoter; induced by ergosterol depletion, by azoles, anaerobicity; macrophage/pseudohyphal-repressed; flow model biofilm induced
K-256	AMS5036	PEKT02000001.1	559709	C	T	1	0	0.86	0.14	ND	Cys444Tyr	B9J08_000270	UPC2	Zn2-Cys6 transcript factor; regulator of ergosterol biosynthetic genes and sterol uptake; binds ERG2 promoter; induced by ergosterol depletion, by azoles, anaerobicity; macrophage/pseudohyphal-repressed; flow model biofilm induced
K-256	AMS5036	PEKT02000001.1	892452	G	A	1	0	0.9	0.1	ND	Leu336Phe	B9J08_000432	C1_06360W_A	Ortholog(s) have ribosomal protein S6 kinase activity and role in TORC1 signaling
K-256	AMS5036	PEKT02000002.1	418439	T	G	1	0	0.76	0.24	ND	Lys191Gln	B9J08_000701	FRE10	Has domain(s) with predicted oxidoreductase activity
K-256	AMS5036	PEKT02000003.1	4351	G	A	1	0	0.9	0.1	ND	Val319Ile	B9J08_001063	NPY1	Ortholog(s) have NAD+ diphosphatase activity, role in NADH metabolic process and peroxisome localization
K-256	AMS5036	PEKT02000003.1	137520	G	A	1	0	0.67	0.33	Yes	Glu141Lys	B9J08_001129	GLE1	Putative nucleoporin; moderately induced at 42 degrees C
K-256	AMS5036	PEKT02000003.1	717626	T	G	0.98	0	0.72	0.28	ND	Val338Gly	B9J08_001390	C4_01860C_A	Unknown function
K-256	AMS5036	PEKT02000004.1	484672	A	G	1	0	0.79	0.21	Yes	Gln847Arg	B9J08_001754	TIP120	Protein similar to human CAND1 (Cullin-Associated Nedd8-Dissociated) protein involved in regulation of SCF complexes; binds unnedddylated cullin Cdc53; mutants are viable (
K-256	AMS5036	PEKT02000005.1	207955	C	T	2	0	0.8	0.2	No	Ala2716Val	B9J08_002041	MDN1	Putative midasin, a very large dynein-related AAA-type ATPase; induced during the mating process
K-256	AMS5036	PEKT02000005.1	253254	A	T	0.97	0	0.93	0.08	ND	Trp35Arg	B9J08_002061	C5_01310W_A	Has domain(s) with predicted role in mRNA processing
K-256	AMS5036	PEKT02000006.1	175491	G	T	1	0	0.77	0.23	Yes	Asp481Glu	B9J08_002308	C1_09360C_A	Ortholog(s) have role in protein localization to plasma membrane and plasma membrane localization
K-256	AMS5036	PEKT02000007.1	1325210	T	A	0.98	0.02	0.9	0.1	Yes	Ile655Phe	B9J08_003242	RPO41	Putative mitochondrial RNA polymerase; repressed in core stress response; Spider biofilm induced
K-256	AMS5036	PEKT02000007.1	1412594	A	C	1	0	0.8	0.2	ND	Thr168Pro	B9J08_003283	C2_02550C_A	Unknown function
K-256	AMS5036	PEKT02000007.1	1727032	TT	CC	1	0	0.52	0.48	ND	Asn387Gly	B9J08_003434	C7_01460C_A	Unknown function
K-256	AMS5036	PEKT02000007.1	1994125	C	T	1	0	0.81	0.19	ND	Glu589Lys	B9J08_003564	SLK19	Alkaline-induced protein of plasma membrane; affects cell aggregation, cell wall; similar to S. cerevisiae Slk19p (a kinetochore protein with roles in mitosis, meiosis); required for wild-type virulence in mouse; macrophage-downregulated
K-256	AMS5036	PEKT02000007.1	1997047	C	T	1	0	0.85	0.15	ND	NA	B9J08_003565	tRNA	tRNA (Ala)
K-256	AMS5036	PEKT02000007.1	2743649	A	C	1	0	0.9	0.1	ND	Met12Ser	B9J08_003901	C2_00110W_A	Has domain(s) with predicted FMN binding, oxidoreductase activity, riboflavin reductase (NADPH) activity
K-256	AMS5036	PEKT02000009.1	732167	G	A	0.98	0	0.82	0.18	ND	Val605Met	B9J08_004785	C2_08860W_A	Ortholog(s) have protein kinase activity, protein serine/threonine kinase activity
K-256	AMS5036	PEKT02000009.1	740061	G	A	1	0	0.8	0.2	Yes	Trp366*	B9J08_004787	C2_08890W_A	Ortholog(s) have DNA binding activity
K-256	AMS5036	PEKT02000009.1	816868	T	C	1	0	0.74	0.26	Yes	Leu760Ser	B9J08_004820	TAC1B	Putative Zn(II)2Cys6 transcription factor; gene in zinc cluster region of Chr. 5; induced by Mnl1 in weak acid; similar to S. cerevisiae Hal9, a putative transcription factor involved in salt tolerance
K-256	AMS5036	PEKT02000009.1	958129	T	A	1	0	0.92	0.08	ND	Trp123Arg	B9J08_004883	ZCF22	Has domain(s) with predicted DNA-binding transcription factor activity, RNA polymerase II-specific, zinc ion binding activity, role in regulation of transcription, DNA-templated and nucleus localization
K-256	AMS5036	PEKT02000010.1	1016115	A	T	0.98	0.02	0.55	0.45	ND	Lys138Met	B9J08_005362	CR_04140W_A	Ortholog(s) have structural constituent of ribosome activity and mitochondrial small ribosomal subunit localization
L-256	AMS5037	PEKT02000007.1	1407033	C	A	1	0	0.52	0.48	ND	Ala856Glu	B9J08_003281	RIM15	Ortholog(s) have protein kinase activity, protein serine/threonine kinase activity
L-256	AMS5037	PEKT02000009.1	372023	G	A	1	0	0.5	0.5	ND	Glu10Lys	B9J08_004622	C3_00940W_A	Predicted ubiquitin-protein ligase; Hap43-repressed gene; oxidative stress-induced via Cap1; flow model biofilm induced
M-256	AMS5038	PEKT02000010.1	318571	T	A	0.98	0.02	0.72	0.28	Yes	Leu204His	B9J08_005042	BRN1	Putative condensin complex subunit; cell-cycle regulated periodic mRNA expression
										ND=Not determined

## Sheet: MutationsSingleColonies
Single Colonies
Isolate	Strain Number	Contig	POS	REF	ALT	AA Change	C. auris Gene ID	C. albicans Ortholog	Annotation
K-256-1	AMS5126	PEKT02000003.1	318194	G	T	Ala213Ser	B9J08_001215	C2_06090W_A	Ortholog of C. dubliniensis CD36 : Cd36_20490, C. parapsilosis CDC317 : CPAR2_104180, C. auris B8441 : B9J08_001215 and Candida tenuis NRRL Y-1498 : CANTEDRAFT_116074
K-256-1	AMS5126	PEKT02000006.1	162582	C	T	Gly173Glu	B9J08_002303	ARG5,6	Ortholog(s) have N-acetyl-gamma-glutamyl-phosphate reductase activity, acetylglutamate kinase activity, role in arginine biosynthetic process, regulation of transcription, DNA-templated and mitochondrial matrix localization
K-256-1	AMS5126	PEKT02000007.1	827351	C	T	Pro122Ser	B9J08_002983	MTG1	Ortholog(s) have role in mitochondrial translation and mitochondrial inner membrane localization
K-256-1	AMS5126	PEKT02000007.1	1994260	G	A	Leu544Phe	B9J08_003564	SLK19	Alkaline-induced protein of plasma membrane; affects cell aggregation, cell wall; similar to S. cerevisiae Slk19p (a kinetochore protein with roles in mitosis, meiosis); required for wild-type virulence in mouse; macrophage-downregulated
K-256-1	AMS5126	PEKT02000009.1	732167	G	A	Val605Met	B9J08_004785	C2_08860W_A	Ortholog(s) have protein kinase activity, protein serine/threonine kinase activity
K-256-1	AMS5126	PEKT02000009.1	958129	T	A	Trp123Arg	B9J08_004883	ZCF22	Has domain(s) with predicted DNA-binding transcription factor activity, RNA polymerase II-specific, zinc ion binding activity, role in regulation of transcription, DNA-templated and nucleus localization
K-256-1	AMS5126	PEKT02000010.1	844164	G	A	Asp364Asn	B9J08_005285	VMA5	Has domain(s) with predicted proton transmembrane transporter activity, role in proton transmembrane transport and proton-transporting V-type ATPase, V1 domain localization
K-256-2	AMS5127	PEKT02000001.1	559523	G	A	Ala506Val	B9J08_000270	UPC2	Zn2-Cys6 transcript factor; regulator of ergosterol biosynthetic genes and sterol uptake; binds ERG2 promoter; induced by ergosterol depletion, by azoles, anaerobicity; macrophage/pseudohyphal-repressed; flow model biofilm induced
K-256-2	AMS5127	PEKT02000002.1	418439	T	G	Lys191Gln	B9J08_000701	FRE10	Has domain(s) with predicted oxidoreductase activity
K-256-2	AMS5127	PEKT02000003.1	137520	G	A	Glu141Lys	B9J08_001129	GLE1	Putative nucleoporin; moderately induced at 42 degrees C
K-256-2	AMS5127	PEKT02000004.1	484672	A	G	Gln847Arg	B9J08_001754	TIP120	Protein similar to human CAND1 (Cullin-Associated Nedd8-Dissociated) protein involved in regulation of SCF complexes; binds unnedddylated cullin Cdc53; mutants are viable (
K-256-2	AMS5127	PEKT02000009.1	740061	G	A	Trp366*	B9J08_004787	C2_08890W_A	Ortholog(s) have DNA binding activity
K-256-3	AMS5128	PEKT02000002.1	263573	G	A	Asp348Asn	B9J08_000628	C4_07220C_A	Ortholog(s) have double-stranded DNA binding, kinetochore binding activity
K-256-3	AMS5128	PEKT02000003.1	764535	G	T	Ser1079*	B9J08_001415	C4_02960W_A	Ortholog(s) have ubiquitin protein ligase activity, ubiquitin-protein transferase activity, UBR2 homolog
K-256-3	AMS5128	PEKT02000007.1	736020	A	T	Asp319Val	B9J08_002933	C5_03300C_A	Ortholog of C. albicans SC5314 : C5_03300C_A, C. dubliniensis CD36 : Cd36_53090, C. parapsilosis CDC317 : CPAR2_302460 and Candida tenuis NRRL Y-1498 : CANTEDRAFT_123787
K-256-3	AMS5128	PEKT02000007.1	1079885	T	C	Lys24Glu	B9J08_003121	C5_04120C_A	Has domain(s) with predicted inositol oxygenase activity, iron ion binding activity, role in inositol catabolic process and cytoplasm localization
K-256-3	AMS5128	PEKT02000007.1	1296145	G	A	Thr326Met	B9J08_003231	CTN1	Ortholog(s) have role in acetate catabolic process, carnitine metabolic process and mitochondrion localization
K-256-3	AMS5128	PEKT02000010.1	120592	T	A	Ile126Asn	B9J08_004948	VPS27	Ortholog(s) have phosphatidylinositol-3-phosphate binding, ubiquitin binding activity
K-256-4	AMS5129	PEKT02000001.1	559709	C	T	Cys444Tyr	B9J08_000270	UPC2	Zn2-Cys6 transcript factor; regulator of ergosterol biosynthetic genes and sterol uptake; binds ERG2 promoter; induced by ergosterol depletion, by azoles, anaerobicity; macrophage/pseudohyphal-repressed; flow model biofilm induced
K-256-4	AMS5129	PEKT02000006.1	175491	G	T	Asp481Glu	B9J08_002308	C1_09360C_A	Ortholog(s) have role in protein localization to plasma membrane and plasma membrane localization
K-256-4	AMS5129	PEKT02000007.1	1325210	T	A	Ile655Phe	B9J08_003242	RPO41	Putative mitochondrial RNA polymerase; repressed in core stress response; Spider biofilm induced
K-256-5	AMS5130	PEKT02000002.1	263573	G	A	Asp348Asn	B9J08_000628	C4_07220C_A	Ortholog(s) have double-stranded DNA binding, kinetochore binding activity
K-256-5	AMS5130	PEKT02000003.1	764535	G	T	Ser1079*	B9J08_001415	C4_02960W_A	Ortholog(s) have ubiquitin protein ligase activity, ubiquitin-protein transferase activity, UBR2 homolog
K-256-5	AMS5130	PEKT02000007.1	736020	A	T	Asp319Val	B9J08_002933	C5_03300C_A	Ortholog of C. albicans SC5314 : C5_03300C_A, C. dubliniensis CD36 : Cd36_53090, C. parapsilosis CDC317 : CPAR2_302460 and Candida tenuis NRRL Y-1498 : CANTEDRAFT_123788
K-256-5	AMS5130	PEKT02000007.1	1079885	T	C	Lys24Glu	B9J08_003121	C5_04120C_A	Has domain(s) with predicted inositol oxygenase activity, iron ion binding activity, role in inositol catabolic process and cytoplasm localization
K-256-5	AMS5130	PEKT02000007.1	1296145	G	A	Thr326Met	B9J08_003231	CTN1	Ortholog(s) have role in acetate catabolic process, carnitine metabolic process and mitochondrion localization
K-256-5	AMS5130	PEKT02000010.1	120592	T	A	Ile126Asn	B9J08_004948	VPS27	Ortholog(s) have phosphatidylinositol-3-phosphate binding, ubiquitin binding activity
K-256-6	AMS5131	PEKT02000003.1	318194	G	T	Ala213Ser	B9J08_001215	C2_06090W_A	Ortholog of C. dubliniensis CD36 : Cd36_20490, C. parapsilosis CDC317 : CPAR2_104180, C. auris B8441 : B9J08_001215 and Candida tenuis NRRL Y-1498 : CANTEDRAFT_116075
K-256-6	AMS5131	PEKT02000006.1	162582	C	T	Gly173Glu	B9J08_002303	ARG5,6	Ortholog(s) have N-acetyl-gamma-glutamyl-phosphate reductase activity, acetylglutamate kinase activity, role in arginine biosynthetic process, regulation of transcription, DNA-templated and mitochondrial matrix localization
K-256-6	AMS5131	PEKT02000007.1	827351	C	T	Pro122Ser	B9J08_002983	MTG1	Ortholog(s) have role in mitochondrial translation and mitochondrial inner membrane localization
K-256-6	AMS5131	PEKT02000007.1	1994260	G	A	Leu544Phe	B9J08_003564	SLK19	Alkaline-induced protein of plasma membrane; affects cell aggregation, cell wall; similar to S. cerevisiae Slk19p (a kinetochore protein with roles in mitosis, meiosis); required for wild-type virulence in mouse; macrophage-downregulated
K-256-6	AMS5131	PEKT02000009.1	732167	G	A	Val605Met	B9J08_004785	C2_08860W_A	Ortholog(s) have protein kinase activity, protein serine/threonine kinase activity
K-256-6	AMS5131	PEKT02000009.1	958129	T	A	Trp123Arg	B9J08_004883	ZCF22	Has domain(s) with predicted DNA-binding transcription factor activity, RNA polymerase II-specific, zinc ion binding activity, role in regulation of transcription, DNA-templated and nucleus localization
K-256-6	AMS5131	PEKT02000010.1	844164	G	A	Asp364Asn	B9J08_005285	VMA5	Has domain(s) with predicted proton transmembrane transporter activity, role in proton transmembrane transport and proton-transporting V-type ATPase, V1 domain localization/VMA5 homolog
K-256-7	AMS5132	PEKT02000003.1	318194	G	T	Ala213Ser	B9J08_001215	C2_06090W_A	Ortholog of C. dubliniensis CD36 : Cd36_20490, C. parapsilosis CDC317 : CPAR2_104180, C. auris B8441 : B9J08_001215 and Candida tenuis NRRL Y-1498 : CANTEDRAFT_116076
K-256-7	AMS5132	PEKT02000006.1	162582	C	T	Gly173Glu	B9J08_002303	ARG5,6	Ortholog(s) have N-acetyl-gamma-glutamyl-phosphate reductase activity, acetylglutamate kinase activity, role in arginine biosynthetic process, regulation of transcription, DNA-templated and mitochondrial matrix localization
K-256-7	AMS5132	PEKT02000007.1	827351	C	T	Pro122Ser	B9J08_002983	MTG1	Ortholog(s) have role in mitochondrial translation and mitochondrial inner membrane localization
K-256-7	AMS5132	PEKT02000007.1	1994260	G	A	Leu544Phe	B9J08_003564	SLK19	Alkaline-induced protein of plasma membrane; affects cell aggregation, cell wall; similar to S. cerevisiae Slk19p (a kinetochore protein with roles in mitosis, meiosis); required for wild-type virulence in mouse; macrophage-downregulated
K-256-7	AMS5132	PEKT02000009.1	732167	G	A	Val605Met	B9J08_004785	C2_08860W_A	Ortholog(s) have protein kinase activity, protein serine/threonine kinase activity
K-256-7	AMS5132	PEKT02000009.1	958129	T	A	Trp123Arg	B9J08_004883	ZCF22	Has domain(s) with predicted DNA-binding transcription factor activity, RNA polymerase II-specific, zinc ion binding activity, role in regulation of transcription, DNA-templated and nucleus localization
K-256-8	AMS5133	PEKT02000002.1	485188	G	A	Val212Ile	B9J08_000731	GPI13	Ortholog(s) have mannose-ethanolamine phosphotransferase activity, transferase activity, transferring phosphorus-containing groups activity and role in GPI anchor biosynthetic process
K-256-8	AMS5133	PEKT02000003.1	318194	G	T	Ala213Ser	B9J08_001215	C2_06090W_A	Ortholog of C. dubliniensis CD36 : Cd36_20490, C. parapsilosis CDC317 : CPAR2_104180, C. auris B8441 : B9J08_001215 and Candida tenuis NRRL Y-1498 : CANTEDRAFT_116077
K-256-8	AMS5133	PEKT02000006.1	162582	C	T	Gly173Glu	B9J08_002303	ARG5,6	Ortholog(s) have N-acetyl-gamma-glutamyl-phosphate reductase activity, acetylglutamate kinase activity, role in arginine biosynthetic process, regulation of transcription, DNA-templated and mitochondrial matrix localization
K-256-8	AMS5133	PEKT02000007.1	827351	C	T	Pro122Ser	B9J08_002983	MTG1	Ortholog(s) have role in mitochondrial translation and mitochondrial inner membrane localization
K-256-8	AMS5133	PEKT02000007.1	1994260	G	A	Leu544Phe	B9J08_003564	SLK19	Alkaline-induced protein of plasma membrane; affects cell aggregation, cell wall; similar to S. cerevisiae Slk19p (a kinetochore protein with roles in mitosis, meiosis); required for wild-type virulence in mouse; macrophage-downregulated
K-256-8	AMS5133	PEKT02000009.1	732167	G	A	Val605Met	B9J08_004785	C2_08860W_A	Ortholog(s) have protein kinase activity, protein serine/threonine kinase activity
K-256-8	AMS5133	PEKT02000009.1	958129	T	A	Trp123Arg	B9J08_004883	ZCF22	Has domain(s) with predicted DNA-binding transcription factor activity, RNA polymerase II-specific, zinc ion binding activity, role in regulation of transcription, DNA-templated and nucleus localization
K-256-9	AMS5134	PEKT02000001.1	559709	C	T	Cys444Tyr	B9J08_000270	UPC2	Zn2-Cys6 transcript factor; regulator of ergosterol biosynthetic genes and sterol uptake; binds ERG2 promoter; induced by ergosterol depletion, by azoles, anaerobicity; macrophage/pseudohyphal-repressed; flow model biofilm induced
K-256-9	AMS5134	PEKT02000006.1	175491	G	T	Asp481Glu	B9J08_002308	C1_09360C_A	Ortholog(s) have role in protein localization to plasma membrane and plasma membrane localization
K-256-9	AMS5134	PEKT02000007.1	1325210	T	A	Ile655Phe	B9J08_003242	RPO41	Putative mitochondrial RNA polymerase; repressed in core stress response; Spider biofilm induced
K-256-10	AMS5135	PEKT02000001.1	559523	G	A	Ala506Val	B9J08_000270	UPC2	Zn2-Cys6 transcript factor; regulator of ergosterol biosynthetic genes and sterol uptake; binds ERG2 promoter; induced by ergosterol depletion, by azoles, anaerobicity; macrophage/pseudohyphal-repressed; flow model biofilm induced
K-256-10	AMS5135	PEKT02000002.1	418439	T	G	Lys191Gln	B9J08_000701	FRE10	Has domain(s) with predicted oxidoreductase activity
K-256-10	AMS5135	PEKT02000003.1	137520	G	A	Glu141Lys	B9J08_001129	GLE1	Putative nucleoporin; moderately induced at 42 degrees C
K-256-10	AMS5135	PEKT02000004.1	484672	A	G	Gln847Arg	B9J08_001754	TIP120	Protein similar to human CAND1 (Cullin-Associated Nedd8-Dissociated) protein involved in regulation of SCF complexes; binds unnedddylated cullin Cdc53; mutants are viable (
K-256-10	AMS5135	PEKT02000009.1	740061	G	A	Trp366*	B9J08_004787	C2_08890W_A	Ortholog(s) have DNA binding activity
K-256-11	AMS5136	PEKT02000003.1	318194	G	T	Ala213Ser	B9J08_001215	C2_06090W_A	Ortholog of C. dubliniensis CD36 : Cd36_20490, C. parapsilosis CDC317 : CPAR2_104180, C. auris B8441 : B9J08_001215 and Candida tenuis NRRL Y-1498 : CANTEDRAFT_116078
K-256-11	AMS5136	PEKT02000006.1	162582	C	T	Gly173Glu	B9J08_002303	ARG5,6	Ortholog(s) have N-acetyl-gamma-glutamyl-phosphate reductase activity, acetylglutamate kinase activity, role in arginine biosynthetic process, regulation of transcription, DNA-templated and mitochondrial matrix localization
K-256-11	AMS5136	PEKT02000007.1	827351	C	T	Pro122Ser	B9J08_002983	MTG1	Ortholog(s) have role in mitochondrial translation and mitochondrial inner membrane localization
K-256-11	AMS5136	PEKT02000007.1	1994260	G	A	Leu544Phe	B9J08_003564	SLK19	Alkaline-induced protein of plasma membrane; affects cell aggregation, cell wall; similar to S. cerevisiae Slk19p (a kinetochore protein with roles in mitosis, meiosis); required for wild-type virulence in mouse; macrophage-downregulated
K-256-11	AMS5136	PEKT02000009.1	732167	G	A	Val605Met	B9J08_004785	C2_08860W_A	Ortholog(s) have protein kinase activity, protein serine/threonine kinase activity
K-256-11	AMS5136	PEKT02000009.1	958129	T	A	Trp123Arg	B9J08_004883	ZCF22	Has domain(s) with predicted DNA-binding transcription factor activity, RNA polymerase II-specific, zinc ion binding activity, role in regulation of transcription, DNA-templated and nucleus localization
K-256-12	AMS5137	PEKT02000002.1	263573	G	A	Asp348Asn	B9J08_000628	C4_07220C_A	Ortholog(s) have double-stranded DNA binding, kinetochore binding activity
K-256-12	AMS5137	PEKT02000003.1	764535	G	T	Ser1079*	B9J08_001415	C4_02960W_A	Ortholog(s) have ubiquitin protein ligase activity, ubiquitin-protein transferase activity, UBR2 homolog
K-256-12	AMS5137	PEKT02000007.1	736020	A	T	Asp319Val	B9J08_002933	C5_03300C_A	Ortholog of C. albicans SC5314 : C5_03300C_A, C. dubliniensis CD36 : Cd36_53090, C. parapsilosis CDC317 : CPAR2_302460 and Candida tenuis NRRL Y-1498 : CANTEDRAFT_123789
K-256-12	AMS5137	PEKT02000007.1	1079885	T	C	Lys24Glu	B9J08_003121	C5_04120C_A	Has domain(s) with predicted inositol oxygenase activity, iron ion binding activity, role in inositol catabolic process and cytoplasm localization
K-256-12	AMS5137	PEKT02000007.1	1296145	G	A	Thr326Met	B9J08_003231	CTN1	Ortholog(s) have role in acetate catabolic process, carnitine metabolic process and mitochondrion localization
K-256-12	AMS5137	PEKT02000010.1	120592	T	A	Ile126Asn	B9J08_004948	VPS27	Ortholog(s) have phosphatidylinositol-3-phosphate binding, ubiquitin binding activity
K-256-13	AMS5138	PEKT02000006.1	196486	G	A	Met388Ile	B9J08_002318	DCR1	Ortholog(s) have ribonuclease III activity, homology to Dicer/DCR1 homolog
K-256-13	AMS5138	PEKT02000010.1	1124734	C	G	Pro3051Ala	B9J08_005406	TRA1	Ortholog(s) have histone acetyltransferase activity
K-256-14	AMS5139	PEKT02000003.1	318194	G	T	Ala213Ser	B9J08_001215	C2_06090W_A	Ortholog of C. dubliniensis CD36 : Cd36_20490, C. parapsilosis CDC317 : CPAR2_104180, C. auris B8441 : B9J08_001215 and Candida tenuis NRRL Y-1498 : CANTEDRAFT_116079
K-256-14	AMS5139	PEKT02000006.1	162582	C	T	Gly173Glu	B9J08_002303	ARG5,6	Ortholog(s) have N-acetyl-gamma-glutamyl-phosphate reductase activity, acetylglutamate kinase activity, role in arginine biosynthetic process, regulation of transcription, DNA-templated and mitochondrial matrix localization
K-256-14	AMS5139	PEKT02000007.1	827351	C	T	Pro122Ser	B9J08_002983	MTG1	Ortholog(s) have role in mitochondrial translation and mitochondrial inner membrane localization
K-256-14	AMS5139	PEKT02000007.1	1994260	G	A	Leu544Phe	B9J08_003564	SLK19	Alkaline-induced protein of plasma membrane; affects cell aggregation, cell wall; similar to S. cerevisiae Slk19p (a kinetochore protein with roles in mitosis, meiosis); required for wild-type virulence in mouse; macrophage-downregulated
K-256-14	AMS5139	PEKT02000009.1	732167	G	A	Val605Met	B9J08_004785	C2_08860W_A	Ortholog(s) have protein kinase activity, protein serine/threonine kinase activity
K-256-14	AMS5139	PEKT02000009.1	958129	T	A	Trp123Arg	B9J08_004883	ZCF22	Has domain(s) with predicted DNA-binding transcription factor activity, RNA polymerase II-specific, zinc ion binding activity, role in regulation of transcription, DNA-templated and nucleus localization
K-256-15	AMS5140	PEKT02000001.1	559709	C	T	Cys444Tyr	B9J08_000270	UPC2	Zn2-Cys6 transcript factor; regulator of ergosterol biosynthetic genes and sterol uptake; binds ERG2 promoter; induced by ergosterol depletion, by azoles, anaerobicity; macrophage/pseudohyphal-repressed; flow model biofilm induced
K-256-15	AMS5140	PEKT02000006.1	175491	G	T	Asp481Glu	B9J08_002308	C1_09360C_A	Ortholog(s) have role in protein localization to plasma membrane and plasma membrane localization
K-256-15	AMS5140	PEKT02000007.1	1325210	T	A	Ile655Phe	B9J08_003242	RPO41	Putative mitochondrial RNA polymerase; repressed in core stress response; Spider biofilm induced
K-256-15	AMS5140	PEKT02000009.1	46777	G	C	Asn729Lys	B9J08_004487	C1_04860W_A	Ortholog of S. cerevisiae : YPR089W, C. albicans SC5314 : C1_04860W_A, C. glabrata CBS138 : CAGL0K08008g, C. dubliniensis CD36 : Cd36_04600 and C. parapsilosis CDC317 : CPAR2_105630
K-256-16	AMS5141	PEKT02000001.1	486867	CC	GT	Ser741Cys	B9J08_000228	C7_00410C_A	Ortholog(s) have role in axial cellular bud site selection, cytogamy, positive regulation of GTPase activity and cellular bud neck, cellular bud neck contractile ring localization, BUD3 homolog
K-256-16	AMS5141	PEKT02000001.1	559709	C	T	Cys444Tyr	B9J08_000270	UPC2	Zn2-Cys6 transcript factor; regulator of ergosterol biosynthetic genes and sterol uptake; binds ERG2 promoter; induced by ergosterol depletion, by azoles, anaerobicity; macrophage/pseudohyphal-repressed; flow model biofilm induced
K-256-16	AMS5141	PEKT02000006.1	175491	G	T	Asp481Glu	B9J08_002308	C1_09360C_A	Ortholog(s) have role in protein localization to plasma membrane and plasma membrane localization
K-256-16	AMS5141	PEKT02000007.1	1325210	T	A	Ile655Phe	B9J08_003242	RPO41	Putative mitochondrial RNA polymerase; repressed in core stress response; Spider biofilm induced
K-256-16	AMS5141	PEKT02000008.1	493817	C	T	Asp34Asn	B9J08_004296	C5_04690C_A	Ortholog of C. albicans SC5314 : C5_04690C_A, C. parapsilosis CDC317 : CPAR2_101170, Candida tenuis NRRL Y-1498 : CANTEDRAFT_113855 and Debaryomyces hansenii CBS767 : DEHA2G20240g
K-256-16	AMS5141	PEKT02000008.1	705361	A	G	Phe145Leu	B9J08_004386	C5_04610W_A	Ortholog(s) have role in adaptation of signaling pathway by response to pheromone involved in conjugation with cellular fusion, mRNA splicing, via spliceosome and transcriptionally active chromatin localization
K-256-17	AMS5142	PEKT02000001.1	559709	C	T	Cys444Tyr	B9J08_000270	UPC2	Zn2-Cys6 transcript factor; regulator of ergosterol biosynthetic genes and sterol uptake; binds ERG2 promoter; induced by ergosterol depletion, by azoles, anaerobicity; macrophage/pseudohyphal-repressed; flow model biofilm induced
K-256-17	AMS5142	PEKT02000006.1	175491	G	T	Asp481Glu	B9J08_002308	C1_09360C_A	Ortholog(s) have role in protein localization to plasma membrane and plasma membrane localization
K-256-17	AMS5142	PEKT02000007.1	1325210	T	A	Ile655Phe	B9J08_003242	RPO41	Putative mitochondrial RNA polymerase; repressed in core stress response; Spider biofilm induced
K-256-18	AMS5143	PEKT02000003.1	318194	G	T	Ala213Ser	B9J08_001215	C2_06090W_A	Ortholog of C. dubliniensis CD36 : Cd36_20490, C. parapsilosis CDC317 : CPAR2_104180, C. auris B8441 : B9J08_001215 and Candida tenuis NRRL Y-1498 : CANTEDRAFT_116080
K-256-18	AMS5143	PEKT02000006.1	162582	C	T	Gly173Glu	B9J08_002303	ARG5,6	Ortholog(s) have N-acetyl-gamma-glutamyl-phosphate reductase activity, acetylglutamate kinase activity, role in arginine biosynthetic process, regulation of transcription, DNA-templated and mitochondrial matrix localization
K-256-18	AMS5143	PEKT02000007.1	827351	C	T	Pro122Ser	B9J08_002983	MTG1	Ortholog(s) have role in mitochondrial translation and mitochondrial inner membrane localization
K-256-18	AMS5143	PEKT02000007.1	1994260	G	A	Leu544Phe	B9J08_003564	SLK19	Alkaline-induced protein of plasma membrane; affects cell aggregation, cell wall; similar to S. cerevisiae Slk19p (a kinetochore protein with roles in mitosis, meiosis); required for wild-type virulence in mouse; macrophage-downregulated
K-256-18	AMS5143	PEKT02000009.1	732167	G	A	Val605Met	B9J08_004785	C2_08860W_A	Ortholog(s) have protein kinase activity, protein serine/threonine kinase activity
K-256-18	AMS5143	PEKT02000009.1	958129	T	A	Trp123Arg	B9J08_004883	ZCF22	Has domain(s) with predicted DNA-binding transcription factor activity, RNA polymerase II-specific, zinc ion binding activity, role in regulation of transcription, DNA-templated and nucleus localization
K-256-19	AMS5144	PEKT02000001.1	559523	G	A	Ala506Val	B9J08_000270	UPC2	Zn2-Cys6 transcript factor; regulator of ergosterol biosynthetic genes and sterol uptake; binds ERG2 promoter; induced by ergosterol depletion, by azoles, anaerobicity; macrophage/pseudohyphal-repressed; flow model biofilm induced
K-256-19	AMS5144	PEKT02000002.1	418439	T	G	Lys191Gln	B9J08_000701	FRE10	Has domain(s) with predicted oxidoreductase activity
K-256-19	AMS5144	PEKT02000003.1	137520	G	A	Glu141Lys	B9J08_001129	GLE1	Putative nucleoporin; moderately induced at 42 degrees C
K-256-19	AMS5144	PEKT02000004.1	484672	A	G	Gln847Arg	B9J08_001754	TIP120	Protein similar to human CAND1 (Cullin-Associated Nedd8-Dissociated) protein involved in regulation of SCF complexes; binds unnedddylated cullin Cdc53; mutants are viable (
K-256-19	AMS5144	PEKT02000009.1	740061	G	A	Trp366*	B9J08_004787	C2_08890W_A	Ortholog(s) have DNA binding activity
K-256-20	AMS5145	PEKT02000003.1	318194	G	T	Ala213Ser	B9J08_001215	C2_06090W_A	Ortholog of C. dubliniensis CD36 : Cd36_20490, C. parapsilosis CDC317 : CPAR2_104180, C. auris B8441 : B9J08_001215 and Candida tenuis NRRL Y-1498 : CANTEDRAFT_116081
K-256-20	AMS5145	PEKT02000006.1	162582	C	T	Gly173Glu	B9J08_002303	ARG5,6	Ortholog(s) have N-acetyl-gamma-glutamyl-phosphate reductase activity, acetylglutamate kinase activity, role in arginine biosynthetic process, regulation of transcription, DNA-templated and mitochondrial matrix localization
K-256-20	AMS5145	PEKT02000007.1	827351	C	T	Pro122Ser	B9J08_002983	MTG1	Ortholog(s) have role in mitochondrial translation and mitochondrial inner membrane localization
K-256-20	AMS5145	PEKT02000007.1	1929734	G	T	Gln173Lys	B9J08_003529	TOK1	Ortholog(s) have potassium channel activity, voltage-gated potassium channel activity, role in cellular potassium ion homeostasis and plasma membrane localization
K-256-20	AMS5145	PEKT02000007.1	1994260	G	A	Leu544Phe	B9J08_003564	SLK19	Alkaline-induced protein of plasma membrane; affects cell aggregation, cell wall; similar to S. cerevisiae Slk19p (a kinetochore protein with roles in mitosis, meiosis); required for wild-type virulence in mouse; macrophage-downregulated
K-256-20	AMS5145	PEKT02000009.1	732167	G	A	Val605Met	B9J08_004785	C2_08860W_A	Ortholog(s) have protein kinase activity, protein serine/threonine kinase activity
K-256-20	AMS5145	PEKT02000009.1	958129	T	A	Trp123Arg	B9J08_004883	ZCF22	Has domain(s) with predicted DNA-binding transcription factor activity, RNA polymerase II-specific, zinc ion binding activity, role in regulation of transcription, DNA-templated and nucleus localization
K-256-21	AMS5146	PEKT02000003.1	318194	G	T	Ala213Ser	B9J08_001215	C2_06090W_A	Ortholog of C. dubliniensis CD36 : Cd36_20490, C. parapsilosis CDC317 : CPAR2_104180, C. auris B8441 : B9J08_001215 and Candida tenuis NRRL Y-1498 : CANTEDRAFT_116082
K-256-21	AMS5146	PEKT02000006.1	162582	C	T	Gly173Glu	B9J08_002303	ARG5,6	Ortholog(s) have N-acetyl-gamma-glutamyl-phosphate reductase activity, acetylglutamate kinase activity, role in arginine biosynthetic process, regulation of transcription, DNA-templated and mitochondrial matrix localization
K-256-21	AMS5146	PEKT02000007.1	827351	C	T	Pro122Ser	B9J08_002983	MTG1	Ortholog(s) have role in mitochondrial translation and mitochondrial inner membrane localization
K-256-21	AMS5146	PEKT02000009.1	732167	G	A	Val605Met	B9J08_004785	C2_08860W_A	Ortholog(s) have protein kinase activity, protein serine/threonine kinase activity
K-256-21	AMS5146	PEKT02000009.1	958129	T	A	Trp123Arg	B9J08_004883	ZCF22	Has domain(s) with predicted DNA-binding transcription factor activity, RNA polymerase II-specific, zinc ion binding activity, role in regulation of transcription, DNA-templated and nucleus localization
K-256-22	AMS5147	PEKT02000003.1	318194	G	T	Ala213Ser	B9J08_001215	C2_06090W_A	Ortholog of C. dubliniensis CD36 : Cd36_20490, C. parapsilosis CDC317 : CPAR2_104180, C. auris B8441 : B9J08_001215 and Candida tenuis NRRL Y-1498 : CANTEDRAFT_116083
K-256-22	AMS5147	PEKT02000006.1	162582	C	T	Gly173Glu	B9J08_002303	ARG5,6	Ortholog(s) have N-acetyl-gamma-glutamyl-phosphate reductase activity, acetylglutamate kinase activity, role in arginine biosynthetic process, regulation of transcription, DNA-templated and mitochondrial matrix localization
K-256-22	AMS5147	PEKT02000007.1	827351	C	T	Pro122Ser	B9J08_002983	MTG1	Ortholog(s) have role in mitochondrial translation and mitochondrial inner membrane localization
K-256-22	AMS5147	PEKT02000007.1	1994260	G	A	Leu544Phe	B9J08_003564	SLK19	Alkaline-induced protein of plasma membrane; affects cell aggregation, cell wall; similar to S. cerevisiae Slk19p (a kinetochore protein with roles in mitosis, meiosis); required for wild-type virulence in mouse; macrophage-downregulated
K-256-22	AMS5147	PEKT02000009.1	732167	G	A	Val605Met	B9J08_004785	C2_08860W_A	Ortholog(s) have protein kinase activity, protein serine/threonine kinase activity
K-256-22	AMS5147	PEKT02000009.1	958129	T	A	Trp123Arg	B9J08_004883	ZCF22	Has domain(s) with predicted DNA-binding transcription factor activity, RNA polymerase II-specific, zinc ion binding activity, role in regulation of transcription, DNA-templated and nucleus localization
K-256-23	AMS5148	PEKT02000003.1	318194	G	T	Ala213Ser	B9J08_001215	C2_06090W_A	Ortholog of C. dubliniensis CD36 : Cd36_20490, C. parapsilosis CDC317 : CPAR2_104180, C. auris B8441 : B9J08_001215 and Candida tenuis NRRL Y-1498 : CANTEDRAFT_116084
K-256-23	AMS5148	PEKT02000005.1	575429	A	G	Ser213Pro	B9J08_002207	C4_02850W_A	Ortholog(s) have microtubule binding activity, role in protein urmylation, regulation of transcription by RNA polymerase II, tRNA wobble uridine modification and cytoplasm, elongator holoenzyme complex, nucleus localization, ELP2 homolog
K-256-23	AMS5148	PEKT02000006.1	162582	C	T	Gly173Glu	B9J08_002303	ARG5,6	Ortholog(s) have N-acetyl-gamma-glutamyl-phosphate reductase activity, acetylglutamate kinase activity, role in arginine biosynthetic process, regulation of transcription, DNA-templated and mitochondrial matrix localization
K-256-23	AMS5148	PEKT02000007.1	827351	C	T	Pro122Ser	B9J08_002983	MTG1	Ortholog(s) have role in mitochondrial translation and mitochondrial inner membrane localization
K-256-23	AMS5148	PEKT02000007.1	1994260	G	A	Leu544Phe	B9J08_003564	SLK19	Alkaline-induced protein of plasma membrane; affects cell aggregation, cell wall; similar to S. cerevisiae Slk19p (a kinetochore protein with roles in mitosis, meiosis); required for wild-type virulence in mouse; macrophage-downregulated
K-256-23	AMS5148	PEKT02000009.1	732167	G	A	Val605Met	B9J08_004785	C2_08860W_A	Ortholog(s) have protein kinase activity, protein serine/threonine kinase activity
K-256-23	AMS5148	PEKT02000009.1	958129	T	A	Trp123Arg	B9J08_004883	ZCF22	Has domain(s) with predicted DNA-binding transcription factor activity, RNA polymerase II-specific, zinc ion binding activity, role in regulation of transcription, DNA-templated and nucleus localization
K-256-24	AMS5149	PEKT02000001.1	574297	C	A	Leu166Phe	B9J08_000279	C7_03980W_A	Ortholog(s) have EMC complex localization
K-256-24	AMS5149	PEKT02000003.1	318194	G	T	Ala213Ser	B9J08_001215	C2_06090W_A	Ortholog of C. dubliniensis CD36 : Cd36_20490, C. parapsilosis CDC317 : CPAR2_104180, C. auris B8441 : B9J08_001215 and Candida tenuis NRRL Y-1498 : CANTEDRAFT_116085
K-256-24	AMS5149	PEKT02000006.1	162582	C	T	Gly173Glu	B9J08_002303	ARG5,6	Ortholog(s) have N-acetyl-gamma-glutamyl-phosphate reductase activity, acetylglutamate kinase activity, role in arginine biosynthetic process, regulation of transcription, DNA-templated and mitochondrial matrix localization
K-256-24	AMS5149	PEKT02000007.1	827351	C	T	Pro122Ser	B9J08_002983	MTG1	Ortholog(s) have role in mitochondrial translation and mitochondrial inner membrane localization
K-256-24	AMS5149	PEKT02000007.1	1994260	G	A	Leu544Phe	B9J08_003564	SLK19	Alkaline-induced protein of plasma membrane; affects cell aggregation, cell wall; similar to S. cerevisiae Slk19p (a kinetochore protein with roles in mitosis, meiosis); required for wild-type virulence in mouse; macrophage-downregulated
K-256-24	AMS5149	PEKT02000009.1	732167	G	A	Val605Met	B9J08_004785	C2_08860W_A	Ortholog(s) have protein kinase activity, protein serine/threonine kinase activity
K-256-24	AMS5149	PEKT02000009.1	958129	T	A	Trp123Arg	B9J08_004883	ZCF22	Has domain(s) with predicted DNA-binding transcription factor activity, RNA polymerase II-specific, zinc ion binding activity, role in regulation of transcription, DNA-templated and nucleus localization
