# Supplementary material for: Genomic Diversity across Candida auris Clinical Isolates Shapes Rapid Development of Antifungal Resistance In Vitro and In Vivo
Source: mBio. 2022 Jul 5;13(4):e00842-22. doi: 10.1128/mbio.00842-22 (PMC9426540; doi:10.1128/mbio.00842-22)
Supplement: TABLE S6 [file mbio.00842-22-s0005.xlsx]

## Sheet: Sheet1
AMS Primer #	Primer Name	Sequence (5' -3')	Gene	Tm (C)
1454	1454_B8441_7.1_2798696_2798715	TGACTCGTAGTTGGTGTCGC	B9J08_003924	Tm 60
1455	1455_B8441_7.1_2799158_2799138	ACGCATTGTCAAATGAATCGC	B9J08_003924	Tm 60
1456	1456_B8441_9.1_816656_816676	TGGCTAAGAAACCCTCAACCG	B9J08_004820	Tm 59
1457	1457_B8441_9.1_817089_817069	AGCAGATGCAAAGTCAACAGG	B9J08_004820	Tm 58
1458	1458_B8441_9.1_739764_739783	ACATTCTGAACCCGCTCCTG	B9J08_004787	Tm 59
1459	1459_B8441_9.1_740215_740196	GCAAGCTTCAGGGCTAGCTA	B9J08_004787	Tm 57
1462	1462_B8441_7.1_2799894_2799912	AGGGACTGCTCCTTTCCTC	B9J08_003925	Tm 58
1463	1463_B8441_7.1_2800400_2800381	GCCAGAGTCAAGCTCCTCAT	B9J08_003925	Tm 58
1464	1464_B8441_10.1_611519_611538	AGCGCAGTGGCAAATGAAAG	B9J08_005185	Tm 60
1465	1465_B8441_10.1_612082_612064	GCGTGATGCCGATGATAGG	B9J08_005185	Tm 58
1466	1466_B8441_8.1_159251_159270	TCTTGTTTCCACCAGTGCCC	B9J08_004150	Tm 59
1467	1467_B8441_8.1_159708_159689	AAAAAGCAACAAACCGCCGC	B9J08_004150	Tm 61
1468	1468_B8441_9.1_354112_354131	CTGCATGGGACCGAGAACTT	B9J08_004613	Tm 59
1469	1469_B8441_9.1_354803_354784	ACAGGTGCAGTCCCAATGTT	B9J08_004613	Tm 59
1470	1470_B8441_7.1_827090_827109	CCGCAAGTTGACCTAGTGCT	B9J08_002983	Tm 59
1471	1471_B8441_7.1_827639_827620	GAACACATCCAACGAGGGCT	B9J08_002983	Tm 59
1472	1472_B8441_7.1_2125733_2125752	ATGGTTGGTTGTTGCCCTGA	B9J08_003619	Tm 59
1473	1473_B8441_7.1_2126259_2126240	GACGCCCATGATGAAGCAAC	B9J08_003619	Tm 58
1474	1474_B8441_10.1_1309402_1309421	CTCACTTGCTGTTCTTTGGC	B9J08_005494	Tm 59
1475	1475_B8441_10.1_1309901_1309882	GTTCATTCTCACGGCTCAAT	B9J08_005494	Tm 59
1476	1476_B8441_2.1_238689_238708	GTCAAGGGTTCTGCTGGTCA	B9J08_000613	Tm 59
1477	1477_B8441_2.1_239258_239239	GACCTTGACGAACCTGCTCA	B9J08_000613	Tm 58
1478	1478_B8441_2.1_547364_547383	AGGTGATCAAGAAGCTCGGC	B9J08_000758	Tm 59
1479	1479_B8441_2.1_547888_547869	CGCTCCGAGTGTACTTGTGT	B9J08_000758	Tm 59
1480	1480_B8441_3.1_318002_318021	GCCCGAATGGTTGTGGACTA	B9J08_001215	Tm 60
1481	1481_B8441_3.1_318645_318626	AGGTTAGACGGGAACAACGC	B9J08_001215	Tm 59
1482	1482_B8441_9.1_957787_957805	TACTGACCAACAGGCCGAC	B9J08_004883	Tm 58
1483	1483_B8441_9.1_958343_958324	CTCATGTCTGGGTTCGCCTT	B9J08_004883	Tm 59
1484	1484_B8441_6.1_162300_162319	CCTGTTTGGCCGTTGACAAG	B9J08_002303	Tm 59
1485	1485_B8441_6.1_162837_162818	TCAAAGTGGGAGGTGCCATC	B9J08_002303	Tm 59
1486	1486_B8441_1.1_559371_559390	CAAGCATCATGTGCATCCCG	B9J08_000270	Tm 60
1487	1487_B8441_1.1_559830_559810	CTCACAGAGGCGTCTAGGTTT	B9J08_000270	Tm 59
1488	1488_B8441_7.1_1993780_1993799	CTCCCAGATCGTGCTTTGGT	B9J08_003564	Tm 59
1489	1489_B8441_7.1_1994289_1994270	CTGGCGAGGTGGGTGTTTTG	B9J08_003564	Tm 58
1490	1490_B8441_7.1_1324986_1325005	AGCATTGGAAGGAAGTGGGG	B9J08_003242	Tm 59
1491	1491_B8441_7.1_1325558_1325539	GAGGCAGCTTCAGTGCAAAC	B9J08_003242	Tm 60
1492	1492_B8441_3.1_137145_137164	CGTCCTGTGGCCTACAAAGT	B9J08_001129	Tm 59
1493	1493_B8441_3.1_137611_137592	TCTGCATCTCGTAGCCTTGC	B9J08_001129	Tm 59
1494	1494_B8441_4.1_484397_484416	TCATGCCCTTGACTACGTTC	B9J08_001754	Tm 59
1495	1495_B8441_4.1_484900_484881	AGCACGGGCAAGTACATCTC	B9J08_001754	Tm 59
1496	1496_B8441_6.1_175260_175279	TGGAGTAAGGAAACGCTCGG	B9J08_002308	Tm 59
1497	1497_B8441_6.1_175727_175708	AGTGAGTGTGTGTGCAACCT	B9J08_002308	Tm 59
1498	1498_B8441_5.1_207748_207767	CAGAGACCATCGAGGCTTGG	B9J08_002041	Tm 58
1499	1499_B8441_5.1_208340_208321	GTTCTTGATGATAGCAGCCG	B9J08_002041	Tm 58
1500	1500_B8441_7.1_1756968_1756987	CAATGGGGACATGGACCCTC	B9J08_003450	Tm 58
1501	1501_B8441_7.1_1757404_1757385	CATTAAGCGAAGCCGACGTG	B9J08_003450	Tm 58
1502	1502_B8441_3.1_709145_709164	CGACTCTGTGGATGAGGCTG	B9J08_001385	Tm 59
1503	1503_B8441_3.1_709670_709651	GTTGGCCTTTTGAGCAGCAG	B9J08_001385	Tm 59
1504	1504_B8441_10.1_185876_185895	TTCGTCGGGGAAGCCTTGTC	B9J08_004977	Tm 59
1505	1505_B8441_10.1_186458_186439	CACAATCCTTCTCACGCCCT	B9J08_004977	Tm 60
1506	1506_B8441_7.1_1550557_1550576	ATCCGCAGTTGAGAGGTTCG	B9J08_003354	Tm 49
1507	1507_B8441_7.1_1550958_1550939	TCAATGCCGTCTTTTGGGGT	B9J08_003354	Tm 59
1508	1508_B8441_10.1_318231_318250	ACCCTGAAAAACTCGTGGCA	B9J08_005042	Tm 58
1509	1509_B8441_10.1_318762_318743	GTCGGTCTTGGTCGTCTGTT	B9J08_005042	Tm 59
